# Supplementary material for: Systematic Drug Repositioning Based on Clinical Side-Effects
Source: PLoS One. 2011 Dec 21;6(12):e28025. doi: 10.1371/journal.pone.0028025 (PMC3244383; doi:10.1371/journal.pone.0028025)
Supplement: Table S1 — All 3,175 disease-side effect associations. (XLSX) [file pone.0028025.s005.xlsx]

## Sheet: Disease-SE associations
dis	SE	MCC	SE	SP	p
Neoplasms	constitutional symptoms	0.501297	0.560976	0.935115	2.63774e-18
Depression	urinary retention	0.315872	0.642857	0.814545	3.83349e-08
Neoplasms	sepsis	0.253974	0.439024	0.851145	9.82913e-06
Hypertension	postural hypotension	0.246328	0.62069	0.755474	1.80446e-05
Neoplasms	gastrointestinal hemorrhage	0.164308	0.439024	0.770992	0.00423525
Depression	gynecomastia	0.25395	0.571429	0.8	9.84847e-06
Neoplasms	ulcer	0.190815	0.390244	0.832061	0.000895349
Depression	delusions	0.42815	0.535714	0.930909	9.14023e-14
Depression	SIADH	0.419481	0.535714	0.927273	2.83796e-13
Depression	galactorrhea	0.460199	0.5	0.952727	1.14118e-15
Breast Neoplasms	constitutional symptoms	0.446062	0.7	0.908127	8.19379e-15
Depression	breast enlargement	0.409469	0.5	0.934545	1.02147e-12
Depression	psychosis	0.218139	0.5	0.810909	0.000146389
Neoplasms	hyperuricemia	0.188041	0.341463	0.862595	0.00106333
Depression	cerebrovascular accident	0.164738	0.5	0.752727	0.00413623
Ovarian Neoplasms	constitutional symptoms	0.495298	0.866667	0.90625	4.69695e-11
Depression	dyskinesia	0.355938	0.464286	0.923636	5.79993e-10
Neoplasms	interstitial pneumonitis	0.326638	0.317073	0.950382	1.30239e-08
Myocardial Infarction	vasculitis	0.295955	0.684211	0.816901	2.58196e-07
Depression	coma	0.201576	0.464286	0.818182	0.000450124
Breast Neoplasms	pulmonary embolism	0.311524	0.6	0.865724	5.87151e-08
Epilepsy	diplopia	0.307849	0.857143	0.778547	1.78764e-06
Depression	increased salivation	0.262118	0.428571	0.887273	5.05083e-06
Neoplasms	pleural effusion	0.240787	0.292683	0.923664	2.77284e-05
Depression	shock	0.166389	0.428571	0.807273	0.00377566
Hypertension	vasculitis	0.157931	0.413793	0.806569	0.00597621
Parkinson Disease	Parkinson	0.637978	0.785714	0.968858	1.36113e-12
Lung Neoplasms	constitutional symptoms	0.470714	0.916667	0.900344	6.1196e-10
Epilepsy	nystagmus	0.446091	0.785714	0.910035	5.84632e-09
Neoplasms	ascites	0.322286	0.268293	0.965649	2.02324e-08
Epilepsy	psychosis	0.302815	0.785714	0.809689	5.36775e-06
Stroke	vasculitis	0.288441	0.733333	0.8125	1.40757e-05
Depression	stupor	0.245883	0.392857	0.894545	1.86846e-05
Depression	nightmares	0.229461	0.392857	0.883636	6.49108e-05
Depression	dysmenorrhea	0.200317	0.392857	0.861818	0.000488666
Depression	amenorrhea	0.195858	0.392857	0.858182	0.000651348
Hyperlipidemias	rhabdomyolysis	0.480658	1	0.901024	4.10964e-10
Parkinson Disease	priapism	0.472625	0.714286	0.937716	6.74144e-09
Schizophrenia	priapism	0.417415	0.588235	0.937063	3.70565e-13
Carotid Artery Diseases	myopathy	0.411589	0.769231	0.903448	6.64976e-08
Rhabdomyolysis	myopathy	0.411589	0.769231	0.903448	6.64976e-08
Depression	hyperacusis	0.387535	0.357143	0.967273	1.52203e-11
Depression, Postpartum	urinary retention	0.340212	1	0.798635	2.19807e-07
Parkinson Disease	amenorrhea	0.325685	0.714286	0.861592	3.90592e-06
Ovarian Neoplasms	sepsis	0.279455	0.666667	0.836806	3.80117e-05
Carotid Artery Diseases	gynecomastia	0.267375	0.769231	0.789655	4.54556e-05
Rhabdomyolysis	gynecomastia	0.267375	0.769231	0.789655	4.54556e-05
Parkinson Disease	urinary retention	0.255367	0.714286	0.795848	9.7851e-05
Parkinson Disease	gynecomastia	0.249397	0.714286	0.788927	0.00012889
Schizophrenia	spasm	0.24591	0.588235	0.832168	1.86448e-05
Epilepsy	ear pain	0.240812	0.714286	0.778547	0.000191504
Epilepsy	emotional lability	0.222283	0.714286	0.754325	0.000448763
Breast Neoplasms	sepsis	0.212153	0.5	0.833922	0.000221694
Neoplasms	pulmonary fibrosis	0.206934	0.243902	0.931298	0.000315685
Depression	ventricular tachycardia	0.201799	0.357143	0.883636	0.000443582
Depression	menstrual disorder	0.196804	0.357143	0.88	0.000613102
Depression	apathy	0.187203	0.357143	0.872727	0.00111957
Depression	leukocytosis	0.187203	0.357143	0.872727	0.00111957
Depression	photophobia	0.187203	0.357143	0.872727	0.00111957
Depression	breast pain	0.182582	0.357143	0.869091	0.00148202
Hypertension	hyperkalemia	0.174987	0.344828	0.868613	0.00231921
Depression	glossitis	0.165157	0.357143	0.854545	0.00404193
Depression	euphoria	0.157008	0.357143	0.847273	0.00627573
Depressive Disorder, Major	breast enlargement	0.509163	1	0.921769	5.33068e-10
Depression, Postpartum	breast enlargement	0.47751	0.9	0.921502	4.95535e-09
Depression, Postpartum	delusions	0.461108	0.9	0.914676	9.20548e-09
Carotid Artery Diseases	rhabdomyolysis	0.356326	0.692308	0.896552	1.95639e-06
Rhabdomyolysis	rhabdomyolysis	0.356326	0.692308	0.896552	1.95639e-06
Depression	tardive dyskinesia	0.340528	0.321429	0.963636	3.07506e-09
Epilepsy	amblyopia	0.321183	0.642857	0.885813	9.93984e-06
Breast Neoplasms	pleural effusion	0.297889	0.45	0.918728	2.15639e-07
Parkinson Disease	nasal congestion	0.292017	0.642857	0.865052	3.37166e-05
Epilepsy	abnormal gait	0.287617	0.642857	0.861592	4.05897e-05
Epilepsy	euphoria	0.275081	0.642857	0.851211	6.89632e-05
Epilepsy	leg cramps	0.256103	0.642857	0.83391	0.000154303
Parkinson Disease	spasm	0.252557	0.642857	0.83045	0.000179396
Depression	priapism	0.252338	0.321429	0.930909	1.12098e-05
Carotid Artery Diseases	vasculitis	0.246436	0.692308	0.806897	0.00020451
Rhabdomyolysis	vasculitis	0.246436	0.692308	0.806897	0.00020451
Carotid Artery Diseases	peripheral neuropathy	0.240389	0.692308	0.8	0.000265572
Rhabdomyolysis	peripheral neuropathy	0.240389	0.692308	0.8	0.000265572
Schizophrenia	amenorrhea	0.239338	0.529412	0.856643	3.09814e-05
Neoplasms	hyperpigmentation	0.223952	0.219512	0.950382	9.68637e-05
Epilepsy	amnesia	0.217878	0.642857	0.792388	0.000780523
Epilepsy	urinary incontinence	0.212282	0.642857	0.785467	0.000987993
Heart Failure	AV block	0.209568	0.409091	0.875445	0.000264362
Neoplasms	hypomagnesemia	0.205517	0.219512	0.942748	0.000347019
Schizophrenia	coma	0.193142	0.529412	0.811189	0.000773789
Epilepsy	lymphadenopathy	0.191572	0.642857	0.757785	0.00234423
Breast Neoplasms	bone pain	0.185171	0.45	0.837456	0.00126747
Breast Neoplasms	thrombophlebitis	0.181621	0.45	0.833922	0.00156985
Depression	dysarthria	0.178551	0.321429	0.887273	0.00188345
Schizophrenia	urinary retention	0.175393	0.529412	0.79021	0.00226536
Schizophrenia	gynecomastia	0.169849	0.529412	0.783217	0.00311108
Schizophrenia	urinary incontinence	0.169849	0.529412	0.783217	0.00311108
Depression	delirium	0.164147	0.321429	0.876364	0.0042727
Depression	vaginal hemorrhage	0.159595	0.321429	0.872727	0.00546853
Myocardial Infarction	hepatic failure	0.157411	0.473684	0.795775	0.00614324
Depressive Disorder, Major	galactorrhea	0.491162	0.888889	0.935374	1.17342e-08
Depressive Disorder	delusions	0.463202	1	0.911864	1.13103e-08
Parkinson Disease	tardive dyskinesia	0.461852	0.571429	0.961938	9.02766e-16
Depression, Postpartum	galactorrhea	0.460973	0.8	0.935154	5.53045e-08
Depressive Disorder, Major	delusions	0.430542	0.888889	0.911565	9.38177e-08
Lung Neoplasms	interstitial pneumonitis	0.421144	0.666667	0.938144	3.85116e-07
Schizophrenia	tardive dyskinesia	0.410188	0.470588	0.961538	9.32672e-13
Depression, Postpartum	SIADH	0.395616	0.8	0.90785	5.56686e-07
Epilepsy	personality disorder	0.391114	0.571429	0.941176	9.89091e-12
Hyperlipidemias	myopathy	0.376298	0.8	0.897611	1.13404e-06
Depressive Disorder	shock	0.315113	1	0.80678	3.14423e-06
Epilepsy	visual field defect	0.30788	0.571429	0.903114	8.35755e-08
Depressive Disorder	urinary retention	0.303262	1	0.79322	5.2087e-06
Anxiety Disorders	urinary incontinence	0.297679	1	0.786441	6.62756e-06
Anxiety Disorders	diplopia	0.284603	1	0.769492	1.17461e-05
Schizophrenia	dyskinesia	0.276827	0.470588	0.909091	1.44496e-06
Depressive Disorder, Major	urinary retention	0.275847	0.888889	0.792517	3.82619e-05
Leukemia	hyperuricemia	0.274437	0.666667	0.85567	9.6258e-05
Leukemia, Myeloid, Acute	hyperuricemia	0.274437	0.666667	0.85567	9.6258e-05
Epilepsy	photophobia	0.261754	0.571429	0.871972	5.20563e-06
Depression, Postpartum	gynecomastia	0.24672	0.8	0.784983	0.000195755
Hyperlipidemias	gynecomastia	0.24672	0.8	0.784983	0.000195755
Epilepsy	dysmenorrhea	0.244919	0.571429	0.858131	2.01453e-05
Epilepsy	thinking abnormal	0.244919	0.571429	0.858131	2.01453e-05
Depression	kidney pain	0.243995	0.285714	0.941818	2.16462e-05
Epilepsy	glossitis	0.240979	0.571429	0.854671	2.73239e-05
Leukemia, Myeloid, Acute	ulcer	0.238811	0.666667	0.821306	0.000398771
Schizophrenia	increased salivation	0.22963	0.470588	0.877622	6.41111e-05
Depression	grand mal	0.227748	0.285714	0.934545	7.35871e-05
Schizophrenia	leukocytosis	0.220812	0.470588	0.870629	0.000121217
Epilepsy	hiccup	0.212596	0.571429	0.82699	0.00021506
Epilepsy	polyuria	0.209384	0.571429	0.823529	0.000267683
Depression	heart block	0.206085	0.285714	0.923636	0.00033413
Schizophrenia	dysmenorrhea	0.204526	0.470588	0.856643	0.000370634
Epilepsy	ecchymosis	0.188552	0.571429	0.799308	0.00103032
Depression	numbness	0.181095	0.285714	0.909091	0.00161986
Parkinson Disease	hypoglycemia	0.18039	0.571429	0.788927	0.00168932
Neoplasms	lymphopenia	0.178061	0.195122	0.942748	0.00193851
Epilepsy	acne	0.170102	0.571429	0.775087	0.00306692
Epilepsy	eczema	0.170102	0.571429	0.775087	0.00306692
Schizophrenia	polyuria	0.16985	0.470588	0.821678	0.0031109
Depression	metrorrhagia	0.164593	0.285714	0.898182	0.00416942
Depression	nystagmus	0.159442	0.285714	0.894545	0.00551359
Epilepsy	pancytopenia	0.155763	0.571429	0.754325	0.0067009
Depression	hypothyroidism	0.154447	0.285714	0.890909	0.0071787
Neoplasms	deep vein thrombosis	0.154394	0.195122	0.931298	0.00719845
Depressive Disorder	hyperacusis	0.551764	0.875	0.959322	8.9615e-09
Depressive Disorder, Major	hyperacusis	0.516064	0.777778	0.959184	3.88928e-08
Obsessive-Compulsive Disorder	galactorrhea	0.491672	1	0.932432	2.04681e-08
Stroke	positive ANA	0.457094	0.466667	0.975694	1.7684e-15
Anxiety Disorders	galactorrhea	0.454258	0.875	0.932203	1.54064e-07
Depressive Disorder	galactorrhea	0.454258	0.875	0.932203	1.54064e-07
Depressive Disorder, Major	grand mal	0.432265	0.777778	0.935374	4.86166e-07
Obsessive-Compulsive Disorder	menorrhagia	0.425536	1	0.905405	1.54992e-07
Obsessive-Compulsive Disorder	metrorrhagia	0.418801	1	0.902027	1.92404e-07
Depressive Disorder	breast enlargement	0.412252	0.875	0.915254	5.74767e-07
Hypercholesterolemia	myopathy	0.406101	1	0.89527	2.90882e-07
Breast Neoplasms	lymphedema	0.402872	0.35	0.978799	2.33667e-12
Hypercholesterolemia	rhabdomyolysis	0.400104	1	0.891892	3.54513e-07
Depressive Disorder	dyskinesia	0.397984	0.875	0.908475	9.1278e-07
Depressive Disorder	menorrhagia	0.391288	0.875	0.905085	1.13731e-06
Depressive Disorder	SIADH	0.391288	0.875	0.905085	1.13731e-06
Depressive Disorder	metrorrhagia	0.384857	0.875	0.901695	1.40728e-06
Obsessive-Compulsive Disorder	vaginal hemorrhage	0.373101	1	0.875	8.83245e-07
Depressive Disorder	hypothyroidism	0.372721	0.875	0.894915	2.11381e-06
Ovarian Neoplasms	ascites	0.368265	0.466667	0.954861	1.45194e-10
Obsessive-Compulsive Disorder	photophobia	0.368219	1	0.871622	1.04595e-06
Obsessive-Compulsive Disorder	breast pain	0.363489	1	0.868243	1.23368e-06
Depressive Disorder, Major	menorrhagia	0.362511	0.777778	0.904762	4.69363e-06
Depressive Disorder, Major	SIADH	0.362511	0.777778	0.904762	4.69363e-06
Anxiety Disorders	stupor	0.361451	0.875	0.888136	3.10235e-06
Depressive Disorder	stupor	0.361451	0.875	0.888136	3.10235e-06
Depressive Disorder, Major	metrorrhagia	0.356325	0.777778	0.901361	5.78908e-06
Obsessive-Compulsive Disorder	rectal hemorrhage	0.354448	1	0.861486	1.69707e-06
Breast Neoplasms	elevated liver function tests	0.353268	0.35	0.968198	7.78243e-10
Breast Neoplasms	venous thrombosis	0.353268	0.35	0.968198	7.78243e-10
Epilepsy	gum hemorrhage	0.352432	0.5	0.944637	8.52952e-10
Depressive Disorder	ventricular tachycardia	0.350944	0.875	0.881356	4.45987e-06
Obsessive-Compulsive Disorder	abnormal gait	0.350124	1	0.858108	1.97991e-06
Obsessive-Compulsive Disorder	dysmenorrhea	0.350124	1	0.858108	1.97991e-06
Obsessive-Compulsive Disorder	thinking abnormal	0.350124	1	0.858108	1.97991e-06
Anxiety Disorders	increased salivation	0.345948	0.875	0.877966	5.30951e-06
Depressive Disorder	delirium	0.345948	0.875	0.877966	5.30951e-06
Depressive Disorder	increased salivation	0.345948	0.875	0.877966	5.30951e-06
Obsessive-Compulsive Disorder	amenorrhea	0.345922	1	0.85473	2.30222e-06
Obsessive-Compulsive Disorder	glossitis	0.345922	1	0.85473	2.30222e-06
Depression, Postpartum	dyskinesia	0.344044	0.7	0.90785	1.15885e-05
Schizophrenia	Parkinson	0.339507	0.411765	0.954545	3.42615e-09
Obsessive-Compulsive Disorder	euphoria	0.337861	1	0.847973	3.08358e-06
Anxiety Disorders	photophobia	0.336424	0.875	0.871186	7.42765e-06
Depressive Disorder	breast pain	0.33188	0.875	0.867797	8.73164e-06
Depression, Postpartum	ulcerative stomatitis	0.331832	0.7	0.901024	1.76378e-05
Depressive Disorder, Major	glaucoma	0.328622	0.777778	0.884354	1.50912e-05
Depression, Postpartum	nystagmus	0.32607	0.7	0.897611	2.1543e-05
Epilepsy	suicide attempt	0.325486	0.5	0.934256	1.46425e-08
Depression, Postpartum	hypothyroidism	0.320516	0.7	0.894198	2.61515e-05
Anxiety Disorders	dysmenorrhea	0.319025	0.875	0.857627	1.38727e-05
Anxiety Disorders	thinking abnormal	0.319025	0.875	0.857627	1.38727e-05
Depressive Disorder	dysmenorrhea	0.319025	0.875	0.857627	1.38727e-05
Depressive Disorder	thinking abnormal	0.319025	0.875	0.857627	1.38727e-05
Depressive Disorder, Major	increased salivation	0.318811	0.777778	0.877551	2.13474e-05
Hypertension	claudication	0.318641	0.241379	0.978102	2.91363e-08
Epilepsy	hirsutism	0.31743	0.5	0.930796	3.28602e-08
Obsessive-Compulsive Disorder	hiccup	0.316062	1	0.827703	6.93019e-06
Obsessive-Compulsive Disorder	hypercholesterolemia	0.316062	1	0.827703	6.93019e-06
Lung Neoplasms	pleural effusion	0.315648	0.583333	0.914089	4.17993e-05
Depressive Disorder	amenorrhea	0.314978	0.875	0.854237	1.60767e-05
Depressive Disorder	glossitis	0.314978	0.875	0.854237	1.60767e-05
Obsessive-Compulsive Disorder	polyuria	0.312732	1	0.824324	7.8631e-06
Ovarian Neoplasms	interstitial pneumonitis	0.310333	0.466667	0.934028	6.59231e-08
Depression, Postpartum	stupor	0.309984	0.7	0.887372	3.78838e-05
Anxiety Disorders	euphoria	0.307206	0.875	0.847458	2.13871e-05
Depressive Disorder	euphoria	0.307206	0.875	0.847458	2.13871e-05
Obsessive-Compulsive Disorder	eructation	0.306299	1	0.817568	1.00555e-05
Depressive Disorder, Major	breast pain	0.305206	0.777778	0.867347	3.47584e-05
Depression, Postpartum	glaucoma	0.304982	0.7	0.883959	4.52363e-05
Breast Neoplasms	ascites	0.304064	0.35	0.954064	1.20455e-07
Obsessive-Compulsive Disorder	eye pain	0.303191	1	0.814189	1.13353e-05
Epilepsy	encephalopathy	0.302466	0.5	0.923875	1.40191e-07
Depression, Postpartum	delirium	0.295453	0.7	0.877133	6.35697e-05
Ovarian Neoplasms	pulmonary fibrosis	0.294929	0.466667	0.927083	2.8396e-07
Obsessive-Compulsive Disorder	esophagitis	0.294263	1	0.804054	1.60464e-05
Depressive Disorder, Major	dysmenorrhea	0.292752	0.777778	0.857143	5.46712e-05
Depressive Disorder, Major	thinking abnormal	0.292752	0.777778	0.857143	5.46712e-05
Obsessive-Compulsive Disorder	colitis	0.291411	1	0.800676	1.79502e-05
Depressive Disorder, Major	amenorrhea	0.288826	0.777778	0.853741	6.31432e-05
Depressive Disorder, Major	glossitis	0.288826	0.777778	0.853741	6.31432e-05
Depressive Disorder	hiccup	0.286134	0.875	0.827119	4.70832e-05
Depressive Disorder	hypercholesterolemia	0.286134	0.875	0.827119	4.70832e-05
Obsessive-Compulsive Disorder	hypoglycemia	0.283196	1	0.790541	2.48673e-05
Obsessive-Compulsive Disorder	urinary retention	0.283196	1	0.790541	2.48673e-05
Depressive Disorder	polyuria	0.282907	0.875	0.823729	5.32353e-05
Depression, Postpartum	breast pain	0.282222	0.7	0.866894	0.000102481
Depressive Disorder, Major	euphoria	0.28128	0.777778	0.846939	8.34331e-05
Obsessive-Compulsive Disorder	cystitis	0.277983	1	0.783784	3.06525e-05
Obsessive-Compulsive Disorder	urinary incontinence	0.277983	1	0.783784	3.06525e-05
Depressive Disorder	eructation	0.276667	0.875	0.816949	6.76031e-05
Depressive Disorder	arthrosis	0.273648	0.875	0.813559	7.59391e-05
Depressive Disorder	eye pain	0.273648	0.875	0.813559	7.59391e-05
Obsessive-Compulsive Disorder	acne	0.272964	1	0.777027	3.75546e-05
Obsessive-Compulsive Disorder	eczema	0.272964	1	0.777027	3.75546e-05
Depressive Disorder	coma	0.270694	0.875	0.810169	8.51299e-05
Parkinson Disease	delusions	0.270419	0.5	0.906574	2.51196e-06
Parkinson Disease	dyskinesia	0.270419	0.5	0.906574	2.51196e-06
Depression, Postpartum	dysmenorrhea	0.270088	0.7	0.856655	0.000159582
Depression, Postpartum	thinking abnormal	0.270088	0.7	0.856655	0.000159582
Ovarian Neoplasms	pleural effusion	0.268106	0.466667	0.913194	3.0578e-06
Depression, Postpartum	amenorrhea	0.266259	0.7	0.853242	0.000183691
Depression, Postpartum	glossitis	0.266259	0.7	0.853242	0.000183691
Neoplasms	myelodysplastic syndrome	0.265975	0.170732	0.980916	0.000241347
Obsessive-Compulsive Disorder	diplopia	0.265772	1	0.766892	5.03892e-05
Obsessive-Compulsive Disorder	dry skin	0.265772	1	0.766892	5.03892e-05
Depressive Disorder, Major	nocturia	0.263989	0.777778	0.829932	0.000159314
Depressive Disorder	colitis	0.262188	0.875	0.8	0.000118556
Depressive Disorder	psychosis	0.262188	0.875	0.8	0.000118556
Depressive Disorder, Major	hiccup	0.260769	0.777778	0.826531	0.000179928
Depressive Disorder, Major	hypercholesterolemia	0.260769	0.777778	0.826531	0.000179928
Obsessive-Compulsive Disorder	lymphadenopathy	0.258949	1	0.756757	6.68129e-05
Depression, Postpartum	euphoria	0.258892	0.7	0.846416	0.00024108
Depressive Disorder, Major	polyuria	0.257621	0.777778	0.823129	0.000202733
Obsessive-Compulsive Disorder	emotional lability	0.254588	1	0.75	8.01459e-05
Anxiety Disorders	amnesia	0.254176	0.875	0.789831	0.000162478
Anxiety Disorders	urinary retention	0.254176	0.875	0.789831	0.000162478
Depressive Disorder	amnesia	0.254176	0.875	0.789831	0.000162478
Epilepsy	depersonalization	0.254026	0.5	0.896194	9.78769e-06
Depressive Disorder, Major	eructation	0.251527	0.777778	0.816327	0.000255657
Breast Neoplasms	interstitial pneumonitis	0.250759	0.35	0.932862	1.2716e-05
Anxiety Disorders	cystitis	0.249082	0.875	0.783051	0.000198827
Depressive Disorder	cystitis	0.249082	0.875	0.783051	0.000198827
Depressive Disorder	urinary incontinence	0.249082	0.875	0.783051	0.000198827
Depressive Disorder, Major	eye pain	0.248576	0.777778	0.812925	0.000286175
Depressive Disorder	acne	0.24417	0.875	0.776271	0.000241821
Depressive Disorder, Major	shock	0.240077	0.777778	0.802721	0.000396595
Epilepsy	dysarthria	0.239267	0.5	0.885813	3.11504e-05
Epilepsy	stupor	0.239267	0.5	0.885813	3.11504e-05
Depression, Postpartum	hiccup	0.238821	0.7	0.825939	0.00050933
Depression, Postpartum	hypercholesterolemia	0.238821	0.7	0.825939	0.00050933
Depressive Disorder, Major	colitis	0.237355	0.777778	0.79932	0.000440496
Depressive Disorder, Major	psychosis	0.237355	0.777778	0.79932	0.000440496
Depressive Disorder	diplopia	0.237117	0.875	0.766102	0.00032089
Depressive Disorder	dry skin	0.237117	0.875	0.766102	0.00032089
Depression	manic	0.236455	0.25	0.952727	3.85579e-05
Depression, Postpartum	polyuria	0.235733	0.7	0.822526	0.000571901
Epilepsy	paralysis	0.234658	0.5	0.882353	4.4141e-05
Neoplasms	leukemia	0.234658	0.170732	0.973282	4.4141e-05
Schizophrenia	glycosuria	0.231389	0.411765	0.905594	5.63095e-05
Depressive Disorder	lymphadenopathy	0.23041	0.875	0.755932	0.000420741
Epilepsy	lupus	0.230189	0.5	0.878893	6.15278e-05
Depression, Postpartum	eructation	0.229751	0.7	0.8157	0.000716197
Pain	bronchospasm	0.228245	0.875	0.752542	0.000459354
Depression	paralytic ileus	0.227019	0.25	0.949091	7.75982e-05
Depression, Postpartum	arthrosis	0.226852	0.7	0.812287	0.000798893
Depression, Postpartum	eye pain	0.226852	0.7	0.812287	0.000798893
Depressive Disorder, Major	cystitis	0.224481	0.777778	0.782313	0.000725583
Depressive Disorder, Major	gynecomastia	0.224481	0.777778	0.782313	0.000725583
Depressive Disorder, Major	urinary incontinence	0.224481	0.777778	0.782313	0.000725583
Depression, Postpartum	coma	0.22401	0.7	0.808874	0.000889311
Depressive Disorder, Major	acne	0.219645	0.777778	0.77551	0.000876087
Cardiovascular Diseases	vasculitis	0.218491	0.7	0.802048	0.00109552
Parkinson Disease	leukocytosis	0.217545	0.5	0.868512	0.000152613
Depression, Postpartum	colitis	0.215809	0.7	0.798635	0.00121249
Depression, Postpartum	psychosis	0.215809	0.7	0.798635	0.00121249
Epilepsy	gingivitis	0.213561	0.5	0.865052	0.000201256
Parkinson Disease	breast pain	0.213561	0.5	0.865052	0.000201256
Depressive Disorder, Major	diplopia	0.212688	0.777778	0.765306	0.00114982
Depressive Disorder, Major	dry skin	0.212688	0.777778	0.765306	0.00114982
Breast Neoplasms	pelvic pain	0.211391	0.35	0.911661	0.000233539
Myocardial Infarction	heartburn	0.209962	0.368421	0.90493	0.000257398
Depression	gum hemorrhage	0.209745	0.25	0.941818	0.000261207
Neoplasms	pericardial effusion	0.20859	0.170732	0.965649	0.000282424
Neoplasms	venous thrombosis	0.20859	0.170732	0.965649	0.000282424
Depressive Disorder, Major	lymphadenopathy	0.206057	0.777778	0.755102	0.00149092
Lung Neoplasms	sepsis	0.205359	0.583333	0.828179	0.00216898
Depression, Postpartum	cystitis	0.203105	0.7	0.78157	0.00196185
Depression, Postpartum	urinary incontinence	0.203105	0.7	0.78157	0.00196185
Epilepsy	deafness	0.20222	0.5	0.854671	0.000431511
Parkinson Disease	dysmenorrhea	0.20222	0.5	0.854671	0.000431511
Schizophrenia	stupor	0.201488	0.411765	0.884615	0.000452719
Depression, Postpartum	acne	0.198321	0.7	0.774744	0.00235172
Depression, Postpartum	eczema	0.198321	0.7	0.774744	0.00235172
Leukemia	ulcer	0.196346	0.583333	0.817869	0.00300811
Depression	urinary urgency	0.194248	0.25	0.934545	0.000721562
Epilepsy	tooth disorder	0.19169	0.5	0.844291	0.000847705
Epilepsy	viral infection	0.19169	0.5	0.844291	0.000847705
Depression, Postpartum	diplopia	0.191428	0.7	0.764505	0.00305296
Depression, Postpartum	dry skin	0.191428	0.7	0.764505	0.00305296
Carotid Artery Diseases	cataract	0.189803	0.538462	0.827586	0.000953554
Rhabdomyolysis	cataract	0.189803	0.538462	0.827586	0.000953554
Schizophrenia	delirium	0.188533	0.411765	0.874126	0.00103159
Depression	aphasia	0.187059	0.25	0.930909	0.00112946
Depression	goiter	0.187059	0.25	0.930909	0.00112946
Drug Toxicity	hyperuricemia	0.18546	0.466667	0.850694	0.00124536
Ovarian Neoplasms	pulmonary embolism	0.18546	0.466667	0.850694	0.00124536
Depression, Postpartum	lymphadenopathy	0.184845	0.7	0.754266	0.00391521
Schizophrenia	vaginal hemorrhage	0.184453	0.411765	0.870629	0.00132383
Schizophrenia	breast pain	0.176615	0.411765	0.863636	0.00210984
Neoplasms	pericarditis	0.176268	0.170732	0.954198	0.00215293
Breast Neoplasms	myocardial ischemia	0.171193	0.35	0.883392	0.00288301
Schizophrenia	rectal hemorrhage	0.169166	0.411765	0.856643	0.0032332
Epilepsy	eructation	0.163942	0.5	0.813149	0.00432097
Drug Toxicity	nocturia	0.162662	0.466667	0.826389	0.00463382
Epilepsy	arthrosis	0.161151	0.5	0.809689	0.00502942
Epilepsy	eye pain	0.161151	0.5	0.809689	0.00502942
Carotid Artery Diseases	hemolytic anemia	0.159371	0.538462	0.789655	0.0055344
Rhabdomyolysis	hemolytic anemia	0.159371	0.538462	0.789655	0.0055344
Epilepsy	coma	0.15841	0.5	0.806228	0.00582585
Diabetes Mellitus, Type 2	hypoglycemia	0.156884	0.538462	0.786207	0.00631691
Depression	osteoporosis	0.155504	0.25	0.912727	0.00679281
Schizophrenia	euphoria	0.155283	0.411765	0.842657	0.00687181
Epilepsy	esophagitis	0.153069	0.5	0.799308	0.00771146
Parkinson Disease	psychosis	0.150465	0.5	0.795848	0.00881554
Obsessive-Compulsive Disorder	serotonin syndrome	0.674864	0.857143	0.983108	3.11699e-09
Carotid Artery Diseases	hepatoma	0.574625	0.461538	0.993103	4.51059e-08
Rhabdomyolysis	hepatoma	0.574625	0.461538	0.993103	4.51059e-08
Body Weight Changes	tardive dyskinesia	0.549515	1	0.956229	2.65332e-08
Obsessive-Compulsive Disorder	hyperacusis	0.503929	0.857143	0.956081	1.78764e-07
Psychotic Disorders	tardive dyskinesia	0.503929	0.857143	0.956081	1.78764e-07
Body Weight Changes	priapism	0.445435	1	0.925926	3.68425e-07
Obsessive-Compulsive Disorder	kidney pain	0.442977	0.857143	0.939189	8.73514e-07
Cardiomyopathy, Dilated	memory loss	0.436632	0.6	0.962457	2.23291e-06
Obsessive-Compulsive Disorder	urinary urgency	0.432963	0.857143	0.935811	1.14586e-06
Depressive Disorder	neurosis	0.419134	0.75	0.942373	2.49932e-06
Parkinson Disease	torticollis	0.41889	0.428571	0.975779	3.06366e-13
Depression, Postpartum	hyperacusis	0.409435	0.6	0.955631	4.77929e-06
Depressive Disorder	kidney pain	0.409032	0.75	0.938983	3.31222e-06
Obsessive-Compulsive Disorder	priapism	0.406079	0.857143	0.925676	2.41523e-06
Psychotic Disorders	priapism	0.406079	0.857143	0.925676	2.41523e-06
Depressive Disorder	urinary urgency	0.399512	0.75	0.935593	4.33169e-06
Depression, Postpartum	manic	0.397316	0.6	0.952218	6.74588e-06
Depressive Disorder	goiter	0.39052	0.75	0.932203	5.59685e-06
Depressive Disorder	grand mal	0.39052	0.75	0.932203	5.59685e-06
Obsessive-Compulsive Disorder	breast enlargement	0.37604	0.857143	0.912162	5.73787e-06
Obsessive-Compulsive Disorder	bursitis	0.37604	0.857143	0.912162	5.73787e-06
Obsessive-Compulsive Disorder	hyperesthesia	0.37604	0.857143	0.912162	5.73787e-06
Muscular Diseases	myopathy	0.375343	1	0.892256	2.69975e-06
Myalgia unspecified	myopathy	0.375343	1	0.892256	2.69975e-06
Myositis	myopathy	0.375343	1	0.892256	2.69975e-06
Carotid Artery Diseases	cirrhosis	0.373015	0.461538	0.962069	8.41213e-11
Carotid Artery Diseases	memory loss	0.373015	0.461538	0.962069	8.41213e-11
Rhabdomyolysis	cirrhosis	0.373015	0.461538	0.962069	8.41213e-11
Rhabdomyolysis	memory loss	0.373015	0.461538	0.962069	8.41213e-11
Depressive Disorder, Major	urinary urgency	0.371474	0.666667	0.935374	1.22801e-05
Muscular Diseases	rhabdomyolysis	0.3698	1	0.888889	3.19062e-06
Myalgia unspecified	rhabdomyolysis	0.3698	1	0.888889	3.19062e-06
Myositis	rhabdomyolysis	0.3698	1	0.888889	3.19062e-06
Depression, Postpartum	gum hemorrhage	0.365573	0.6	0.94198	1.69426e-05
Obsessive-Compulsive Disorder	delusions	0.36295	0.857143	0.905405	8.46259e-06
Obsessive-Compulsive Disorder	dyskinesia	0.36295	0.857143	0.905405	8.46259e-06
Alzheimer Disease	aphasia	0.362855	0.666667	0.931973	1.58182e-05
Obsessive-Compulsive Disorder	SIADH	0.356806	0.857143	0.902027	1.01814e-05
Depression, Postpartum	kidney pain	0.356259	0.6	0.938567	2.23169e-05
Schizophrenia	choreoathetosis	0.356235	0.352941	0.972028	5.61246e-10
Lung Neoplasms	ascites	0.354945	0.5	0.95189	6.47139e-10
Obsessive-Compulsive Disorder	kidney calculus	0.350905	0.857143	0.898649	1.21792e-05
Obsessive-Compulsive Disorder	visual field defect	0.350905	0.857143	0.898649	1.21792e-05
Body Weight Changes	increased salivation	0.349502	1	0.875421	5.9619e-06
Depression	bruxism	0.346938	0.214286	0.989091	2.54115e-05
Anxiety Disorders	breast enlargement	0.345275	0.75	0.911864	2.12272e-05
Anxiety Disorders	hyperesthesia	0.345275	0.75	0.911864	2.12272e-05
Depressive Disorder	bursitis	0.345275	0.75	0.911864	2.12272e-05
Body Weight Changes	leukocytosis	0.340331	1	0.868687	7.9653e-06
Obsessive-Compulsive Disorder	hypothyroidism	0.339768	0.857143	0.891892	1.7153e-05
Depression, Postpartum	bundle branch block	0.339162	0.6	0.931741	3.72518e-05
Depression, Postpartum	goiter	0.339162	0.6	0.931741	3.72518e-05
Anxiety Disorders	dyskinesia	0.332765	0.75	0.905085	3.1112e-05
Myocardial Infarction	positive ANA	0.332157	0.315789	0.971831	7.38994e-09
Obsessive-Compulsive Disorder	stupor	0.329423	0.857143	0.885135	2.36974e-05
Anxiety Disorders	menorrhagia	0.326888	0.75	0.901695	3.73137e-05
Anxiety Disorders	SIADH	0.326888	0.75	0.901695	3.73137e-05
Obsessive-Compulsive Disorder	glaucoma	0.324517	0.857143	0.881757	2.7671e-05
Anxiety Disorders	metrorrhagia	0.321239	0.75	0.898305	4.4495e-05
Depressive Disorder	kidney calculus	0.321239	0.75	0.898305	4.4495e-05
Obsessive-Compulsive Disorder	ventricular tachycardia	0.319776	0.857143	0.878378	3.21792e-05
Depressive Disorder, Major	bursitis	0.319401	0.666667	0.911565	5.88916e-05
Depressive Disorder	nystagmus	0.315804	0.75	0.894915	5.2772e-05
Obsessive-Compulsive Disorder	delirium	0.315188	0.857143	0.875	3.7277e-05
Obsessive-Compulsive Disorder	increased salivation	0.315188	0.857143	0.875	3.7277e-05
Psychotic Disorders	increased salivation	0.315188	0.857143	0.875	3.7277e-05
Depressive Disorder, Major	dyskinesia	0.307356	0.666667	0.904762	8.57778e-05
Obsessive-Compulsive Disorder	apathy	0.306442	0.857143	0.868243	4.94814e-05
Psychotic Disorders	leukocytosis	0.306442	0.857143	0.868243	4.94814e-05
Depression	serotonin syndrome	0.303629	0.214286	0.981818	0.000122493
Obsessive-Compulsive Disorder	gingivitis	0.302267	0.857143	0.864865	5.67186e-05
Anxiety Disorders	dysarthria	0.300641	0.75	0.884746	8.54825e-05
Obsessive-Compulsive Disorder	laryngitis	0.298216	0.857143	0.861486	6.48067e-05
Obsessive-Compulsive Disorder	neuralgia	0.298216	0.857143	0.861486	6.48067e-05
Depressive Disorder, Major	kidney calculus	0.296243	0.666667	0.897959	0.000121907
Anxiety Disorders	glaucoma	0.295929	0.75	0.881356	9.94974e-05
Depressive Disorder	glaucoma	0.295929	0.75	0.881356	9.94974e-05
Epilepsy	neurosis	0.293073	0.428571	0.941176	3.3699e-07
Body Weight Changes	spasm	0.292123	1	0.824916	3.95821e-05
Depressive Disorder, Major	nystagmus	0.290998	0.666667	0.894558	0.000144129
Anxiety Disorders	delirium	0.286959	0.75	0.874576	0.000133179
Anxiety Disorders	menstrual disorder	0.286959	0.75	0.874576	0.000133179
Obsessive-Compulsive Disorder	vaginitis	0.286738	0.857143	0.851351	9.49666e-05
Depressive Disorder, Major	hypothyroidism	0.285941	0.666667	0.891156	0.000169533
Depression	drug dependence	0.285802	0.214286	0.978182	6.5271e-07
Lung Neoplasms	pulmonary fibrosis	0.285802	0.5	0.924399	6.5271e-07
Carotid Artery Diseases	myositis	0.28403	0.461538	0.931034	7.65029e-07
Rhabdomyolysis	myositis	0.28403	0.461538	0.931034	7.65029e-07
Anxiety Disorders	vaginal hemorrhage	0.282684	0.75	0.871186	0.000153214
Depressive Disorder	vaginal hemorrhage	0.282684	0.75	0.871186	0.000153214
Depressive Disorder, Major	ventricular extrasystoles	0.281061	0.666667	0.887755	0.000198455
Depression, Postpartum	menorrhagia	0.280021	0.6	0.901024	0.000234865
Anxiety Disorders	apathy	0.278539	0.75	0.867797	0.000175643
Depressive Disorder	apathy	0.278539	0.75	0.867797	0.000175643
Depressive Disorder	photophobia	0.278539	0.75	0.867797	0.000175643
Depressive Disorder, Major	stupor	0.276347	0.666667	0.884354	0.000231253
Depression, Postpartum	kidney calculus	0.274737	0.6	0.897611	0.00027831
Depression, Postpartum	metrorrhagia	0.274737	0.6	0.897611	0.00027831
Anxiety Disorders	breast pain	0.274515	0.75	0.864407	0.000200679
Depressive Disorder	laryngitis	0.270608	0.75	0.861017	0.000228551
Depressive Disorder, Major	ventricular tachycardia	0.267376	0.666667	0.877551	0.00031003
Anxiety Disorders	rectal hemorrhage	0.26681	0.75	0.857627	0.000259496
Depressive Disorder	rectal hemorrhage	0.26681	0.75	0.857627	0.000259496
Obsessive-Compulsive Disorder	nocturia	0.263259	0.857143	0.827703	0.000211849
Anxiety Disorders	abnormal gait	0.263117	0.75	0.854237	0.000293769
Depressive Disorder	abnormal gait	0.263117	0.75	0.854237	0.000293769
Depressive Disorder	otitis media	0.263117	0.75	0.854237	0.000293769
Depressive Disorder, Major	delirium	0.263102	0.666667	0.87415	0.000356843
Body Weight Changes	urinary retention	0.261746	1	0.787879	0.000117232
Psychotic Disorders	spasm	0.260221	0.857143	0.824324	0.000235493
Anxiety Disorders	amenorrhea	0.259522	0.75	0.850847	0.000331636
Anxiety Disorders	glossitis	0.259522	0.75	0.850847	0.000331636
Depressive Disorder	vaginitis	0.259522	0.75	0.850847	0.000331636
Leukemia, Myeloid	hyperuricemia	0.259522	0.75	0.850847	0.000331636
Depressive Disorder, Major	vaginal hemorrhage	0.258957	0.666667	0.870748	0.000409205
Depressive Disorder, Major	apathy	0.254936	0.666667	0.867347	0.000467595
Depressive Disorder, Major	photophobia	0.254936	0.666667	0.867347	0.000467595
Depressive Disorder, Major	gingivitis	0.251031	0.666667	0.863946	0.000532521
Body Weight Changes	hyponatremia	0.250034	1	0.771044	0.000181162
Depressive Disorder	aplastic anemia	0.249287	0.75	0.840678	0.000469682
Obsessive-Compulsive Disorder	arthrosis	0.248735	0.857143	0.810811	0.000352812
Depressive Disorder, Major	laryngitis	0.247235	0.666667	0.860544	0.000604514
Depression, Postpartum	ventricular tachycardia	0.246677	0.6	0.877133	0.000694449
Depressive Disorder, Major	rectal hemorrhage	0.243544	0.666667	0.857143	0.000684133
Depressive Disorder	diabetes mellitus	0.242877	0.75	0.833898	0.000585216
Depression, Postpartum	menstrual disorder	0.242513	0.6	0.87372	0.000796753
Obsessive-Compulsive Disorder	shock	0.240744	0.857143	0.800676	0.000469153
Depressive Disorder, Major	abnormal gait	0.239952	0.666667	0.853741	0.000771965
Depression, Postpartum	vaginal hemorrhage	0.238473	0.6	0.870307	0.000910738
Obsessive-Compulsive Disorder	ecchymosis	0.238187	0.857143	0.797297	0.000514273
Obsessive-Compulsive Disorder	psychosis	0.238187	0.857143	0.797297	0.000514273
Colorectal Neoplasms	constitutional symptoms	0.237057	0.545455	0.883562	0.0010341
Depressive Disorder	nocturia	0.236764	0.75	0.827119	0.000722761
Depressive Disorder, Major	vaginitis	0.236454	0.666667	0.85034	0.000868623
Depression, Postpartum	apathy	0.23455	0.6	0.866894	0.00103735
Depression, Postpartum	photophobia	0.23455	0.6	0.866894	0.00103735
Anxiety Disorders	hiccup	0.233811	0.75	0.823729	0.000800724
Anxiety Disorders	hypercholesterolemia	0.233811	0.75	0.823729	0.000800724
Pain	pulmonary edema	0.233811	0.75	0.823729	0.000800724
Epilepsy	hyperesthesia	0.231285	0.428571	0.910035	5.67437e-05
Anxiety Disorders	polyuria	0.230924	0.75	0.820339	0.000885345
Obsessive-Compulsive Disorder	amnesia	0.23081	0.857143	0.787162	0.000671418
Psychotic Disorders	urinary retention	0.23081	0.857143	0.787162	0.000671418
Leukemia, Myeloid	ulcer	0.228098	0.75	0.816949	0.000977044
Depression, Postpartum	laryngitis	0.227032	0.6	0.860068	0.00133246
Depressive Disorder, Major	aplastic anemia	0.226478	0.666667	0.840136	0.00121809
Anxiety Disorders	eructation	0.225332	0.75	0.813559	0.00107626
Depression, Postpartum	rectal hemorrhage	0.223425	0.6	0.856655	0.00150308
Depressive Disorder, Major	gout	0.223312	0.666667	0.836735	0.00135674
Anxiety Disorders	eye pain	0.222624	0.75	0.810169	0.00118343
Epilepsy	dyskinesia	0.220609	0.428571	0.903114	0.000122972
Parkinson Disease	glycosuria	0.220609	0.428571	0.903114	0.000122972
Depression, Postpartum	abnormal gait	0.219912	0.6	0.853242	0.00169054
Depression, Postpartum	otitis media	0.219912	0.6	0.853242	0.00169054
Obsessive-Compulsive Disorder	ear pain	0.219389	0.857143	0.77027	0.00101927
Obsessive-Compulsive Disorder	hyponatremia	0.219389	0.857143	0.77027	0.00101927
Psychotic Disorders	hyponatremia	0.219389	0.857143	0.77027	0.00101927
Depression	abdominal cramps	0.219331	0.214286	0.96	0.00013461
Depression, Postpartum	vaginitis	0.216489	0.6	0.849829	0.00189602
Epilepsy	menorrhagia	0.215568	0.428571	0.899654	0.000175174
Anxiety Disorders	esophagitis	0.214819	0.75	0.8	0.00155753
Arteriosclerosis	vasculitis	0.214819	0.75	0.8	0.00155753
Coronary Disease	vasculitis	0.214819	0.75	0.8	0.00155753
Depressive Disorder	esophagitis	0.214819	0.75	0.8	0.00155753
Anxiety Disorders	colitis	0.212318	0.75	0.79661	0.00170142
Anxiety Disorders	psychosis	0.212318	0.75	0.79661	0.00170142
Obsessive-Compulsive Disorder	gastrointestinal hemorrhage	0.210937	0.857143	0.756757	0.00139292
Parkinson Disease	seborrhea	0.210705	0.428571	0.896194	0.000244717
Coronary Disease	peripheral neuropathy	0.209864	0.75	0.79322	0.0018558
Anxiety Disorders	hypoglycemia	0.20509	0.75	0.786441	0.00219824
Depressive Disorder	hypoglycemia	0.20509	0.75	0.786441	0.00219824
Pain	urinary retention	0.20509	0.75	0.786441	0.00219824
Depression, Postpartum	gout	0.203611	0.6	0.836177	0.00292284
Breast Neoplasms	deep vein thrombosis	0.203301	0.3	0.929329	0.000401886
Depression, Postpartum	diabetes mellitus	0.200576	0.6	0.832765	0.00323732
Anxiety Disorders	gynecomastia	0.200485	0.75	0.779661	0.00258949
Depressive Disorder, Major	arthrosis	0.200388	0.666667	0.809524	0.00297795
Carotid Artery Diseases	lupus	0.197866	0.461538	0.875862	0.000572676
Rhabdomyolysis	lupus	0.197866	0.461538	0.875862	0.000572676
Depressive Disorder, Major	coma	0.197782	0.666667	0.806122	0.00325776
Anxiety Disorders	acne	0.196035	0.75	0.772881	0.00303448
Anxiety Disorders	eczema	0.196035	0.75	0.772881	0.00303448
Depressive Disorder	eczema	0.196035	0.75	0.772881	0.00303448
Hyperlipidemias	cataract	0.194704	0.6	0.825939	0.00394533
Anxiety Disorders	ear pain	0.193866	0.75	0.769492	0.00327875
Anxiety Disorders	hyponatremia	0.193866	0.75	0.769492	0.00327875
Depressive Disorder	ear pain	0.193866	0.75	0.769492	0.00327875
Depressive Disorder, Major	esophagitis	0.192718	0.666667	0.79932	0.00387939
Breast Neoplasms	pulmonary fibrosis	0.190558	0.3	0.922261	0.000909824
Depression	abuse	0.190558	0.214286	0.949091	0.000909824
Anxiety Disorders	dry skin	0.189631	0.75	0.762712	0.00381422
Neoplasms	sinus tachycardia	0.188697	0.146341	0.969466	0.00102117
Schizophrenia	delusions	0.185951	0.352941	0.902098	0.00120865
Anxiety Disorders	gastrointestinal hemorrhage	0.185528	0.75	0.755932	0.00441699
Anxiety Disorders	convulsions	0.183523	0.75	0.752542	0.00474545
Anxiety Disorders	lymphadenopathy	0.183523	0.75	0.752542	0.00474545
Anxiety Disorders	pancytopenia	0.183523	0.75	0.752542	0.00474545
Depressive Disorder	pancytopenia	0.183523	0.75	0.752542	0.00474545
Lung Neoplasms	pulmonary embolism	0.183259	0.5	0.848797	0.00142289
Depressive Disorder, Major	amnesia	0.183133	0.666667	0.785714	0.00540025
Depressive Disorder, Major	hypoglycemia	0.183133	0.666667	0.785714	0.00540025
Epilepsy	menstrual disorder	0.180801	0.428571	0.871972	0.00164856
Parkinson Disease	delirium	0.180801	0.428571	0.871972	0.00164856
Parkinson Disease	increased salivation	0.180801	0.428571	0.871972	0.00164856
Drug Toxicity	constitutional symptoms	0.180675	0.4	0.881944	0.00166094
Breast Neoplasms	hot flashes	0.178895	0.3	0.915194	0.0018457
Alzheimer Disease	urinary incontinence	0.178585	0.666667	0.778912	0.0063173
Colorectal Neoplasms	sepsis	0.177468	0.545455	0.825342	0.00740713
Depressive Disorder, Major	eczema	0.174185	0.666667	0.772109	0.00735127
Death	vasculitis	0.173486	0.6	0.798635	0.0080552
Depression, Postpartum	esophagitis	0.173486	0.6	0.798635	0.0080552
Depression, Postpartum	shock	0.173486	0.6	0.798635	0.0080552
Epilepsy	apathy	0.173335	0.428571	0.865052	0.00255094
Epilepsy	irritability	0.173335	0.428571	0.865052	0.00255094
Drug Toxicity	petechiae	0.172635	0.4	0.875	0.00265542
Depressive Disorder, Major	ear pain	0.172038	0.666667	0.768707	0.00791516
Schizophrenia	nystagmus	0.171883	0.352941	0.891608	0.00277204
Epilepsy	mouth ulceration	0.16975	0.428571	0.861592	0.00312852
Hyperlipidemias	acute renal failure	0.168661	0.6	0.791809	0.00946733
Schizophrenia	hypothyroidism	0.167496	0.352941	0.888112	0.00355015
Depression	neurosis	0.166717	0.214286	0.938182	0.00370759
Depression	sexual dysfunction	0.166717	0.214286	0.938182	0.00370759
Diabetes Mellitus	hemolytic anemia	0.166311	0.6	0.788396	0.0102406
Ovarian Neoplasms	bilirubinemia	0.16504	0.4	0.868056	0.00406797
Depression, Postpartum	amnesia	0.164	0.6	0.784983	0.011061
Diabetes Mellitus	hypoglycemia	0.164	0.6	0.784983	0.011061
Epilepsy	rectal hemorrhage	0.162847	0.428571	0.854671	0.00458733
Leukemia	sepsis	0.162058	0.5	0.824742	0.00478847
Depressive Disorder, Major	pancytopenia	0.161776	0.666667	0.751701	0.0112545
Hypertension	sexual dysfunction	0.160901	0.206897	0.937956	0.00509788
Carotid Artery Diseases	muscle weakness	0.159741	0.461538	0.837931	0.00542606
Rhabdomyolysis	muscle weakness	0.159741	0.461538	0.837931	0.00542606
Diabetes Mellitus, Type 2	gout	0.156746	0.461538	0.834483	0.006363
Epilepsy	amenorrhea	0.156273	0.428571	0.847751	0.00652374
Epilepsy	vaginitis	0.156273	0.428571	0.847751	0.00652374
Hyperlipidemias	eczema	0.155121	0.6	0.771331	0.0148506
Neoplasms	fibrosis	0.155116	0.146341	0.958015	0.00693225
Schizophrenia	glaucoma	0.155116	0.352941	0.877622	0.00693225
Lung Neoplasms	ulcer	0.153882	0.5	0.814433	0.00739308
Depression, Postpartum	ear pain	0.152986	0.6	0.767918	0.0159343
Schizophrenia	lupus	0.151223	0.352941	0.874126	0.0084805
Anxiety Disorders	hyperprolactinemia	0.54571	0.625	0.983051	6.57007e-07
Anxiety Disorders	serotonin syndrome	0.518299	0.625	0.979661	1.19427e-06
Depressive Disorder	serotonin syndrome	0.518299	0.625	0.979661	1.19427e-06
Depression, Postpartum	bruxism	0.511783	0.5	0.986348	1.45744e-06
Depression, Postpartum	salivary gland enlargement	0.511783	0.5	0.986348	1.45744e-06
Carotid Artery Diseases	polymyalgia rheumatica	0.5095	0.384615	0.993103	1.25457e-06
Rhabdomyolysis	polymyalgia rheumatica	0.5095	0.384615	0.993103	1.25457e-06
Depressive Disorder, Major	serotonin syndrome	0.485714	0.555556	0.979592	2.6417e-06
Depression, Postpartum	exophthalmos	0.482935	0.5	0.982935	2.87372e-06
Muscular Diseases	memory loss	0.480044	0.833333	0.959596	1.74281e-06
Myalgia unspecified	memory loss	0.480044	0.833333	0.959596	1.74281e-06
Myositis	memory loss	0.480044	0.833333	0.959596	1.74281e-06
Obsessive-Compulsive Disorder	rheumatoid arthritis	0.471284	0.714286	0.966216	2.89392e-06
Depression, Postpartum	serotonin syndrome	0.457989	0.5	0.979522	5.19391e-06
Carotid Artery Diseases	nerve palsy	0.442631	0.384615	0.986207	7.19259e-06
Rhabdomyolysis	nerve palsy	0.442631	0.384615	0.986207	7.19259e-06
Hypercholesterolemia	memory loss	0.439828	0.714286	0.959459	5.89477e-06
Body Weight Changes	Parkinson	0.43925	0.833333	0.949495	4.3287e-06
Depressive Disorder	rheumatoid arthritis	0.436894	0.625	0.966102	7.50043e-06
Diabetes Mellitus	porphyria	0.436117	0.5	0.976109	8.77749e-06
Depressive Disorder	lymphocytosis	0.421327	0.625	0.962712	1.08157e-05
Obsessive-Compulsive Disorder	ptosis	0.413311	0.714286	0.952703	1.09491e-05
Obsessive-Compulsive Disorder	tenosynovitis	0.413311	0.714286	0.952703	1.09491e-05
Psychotic Disorders	Parkinson	0.401513	0.714286	0.949324	1.45139e-05
Depressive Disorder, Major	lymphocytosis	0.393316	0.555556	0.962585	2.35824e-05
Anxiety Disorders	hyperacusis	0.381948	0.625	0.952542	2.80506e-05
Anxiety Disorders	ptosis	0.381948	0.625	0.952542	2.80506e-05
Depressive Disorder	tenosynovitis	0.381948	0.625	0.952542	2.80506e-05
Obsessive-Compulsive Disorder	varicose vein	0.380276	0.714286	0.942568	2.43653e-05
Depressive Disorder	manic	0.370745	0.625	0.949153	3.70751e-05
Obsessive-Compulsive Disorder	furunculosis	0.370664	0.714286	0.939189	3.09509e-05
Obsessive-Compulsive Disorder	neurosis	0.370664	0.714286	0.939189	3.09509e-05
Obsessive-Compulsive Disorder	sexual dysfunction	0.370664	0.714286	0.939189	3.09509e-05
Depression, Postpartum	lymphocytosis	0.369407	0.5	0.962457	4.57026e-05
Hyperlipidemias	cirrhosis	0.356353	0.5	0.959044	6.3815e-05
Hyperlipidemias	memory loss	0.356353	0.5	0.959044	6.3815e-05
Depressive Disorder, Major	ptosis	0.355687	0.555556	0.952381	6.06305e-05
Depressive Disorder, Major	tenosynovitis	0.355687	0.555556	0.952381	6.06305e-05
Anxiety Disorders	varicose vein	0.350558	0.625	0.942373	6.18766e-05
Obsessive-Compulsive Disorder	bundle branch block	0.345071	0.714286	0.929054	5.94416e-05
Obsessive-Compulsive Disorder	goiter	0.345071	0.714286	0.929054	5.94416e-05
Obsessive-Compulsive Disorder	grand mal	0.345071	0.714286	0.929054	5.94416e-05
Depressive Disorder, Major	manic	0.344967	0.555556	0.94898	7.99031e-05
Anxiety Disorders	sexual dysfunction	0.341412	0.625	0.938983	7.83703e-05
Depressive Disorder	furunculosis	0.341412	0.625	0.938983	7.83703e-05
Depressive Disorder	gum hemorrhage	0.341412	0.625	0.938983	7.83703e-05
Depressive Disorder	sexual dysfunction	0.341412	0.625	0.938983	7.83703e-05
Carotid Artery Diseases	positive ANA	0.341308	0.384615	0.968966	0.000101902
Rhabdomyolysis	positive ANA	0.341308	0.384615	0.968966	0.000101902
Schizophrenia	myocarditis	0.336049	0.294118	0.979021	0.000113032
Anxiety Disorders	kidney pain	0.33281	0.625	0.935593	9.81224e-05
Non-small cell lung cancer	constitutional symptoms	0.332143	1	0.88255	3.19598e-05
Depressive Disorder, Major	varicose vein	0.325631	0.555556	0.942177	0.000132576
Body Weight Changes	dyskinesia	0.324738	0.833333	0.902357	7.45141e-05
Anxiety Disorders	urinary urgency	0.324696	0.625	0.932203	0.00012157
Obsessive-Compulsive Disorder	neck rigidity	0.323344	0.714286	0.918919	0.000105409
Breast Neoplasms	vaginal discharge	0.322912	0.25	0.982332	0.00015306
Anxiety Disorders	bundle branch block	0.317025	0.625	0.928814	0.000149183
Anxiety Disorders	grand mal	0.317025	0.625	0.928814	0.000149183
Depressive Disorder	bundle branch block	0.317025	0.625	0.928814	0.000149183
Depressive Disorder	cholecystitis	0.317025	0.625	0.928814	0.000149183
Depressive Disorder, Major	gum hemorrhage	0.316862	0.555556	0.938776	0.000167422
Depressive Disorder, Major	neurosis	0.316862	0.555556	0.938776	0.000167422
Depression, Postpartum	pyelonephritis	0.313287	0.5	0.945392	0.000197976
Depressive Disorder	blepharitis	0.309754	0.625	0.925424	0.000181462
Depressive Disorder, Major	kidney pain	0.308608	0.555556	0.935374	0.000209002
Obsessive-Compulsive Disorder	pelvic pain	0.304559	0.714286	0.908784	0.000175547
Esophageal Neoplasms	hypocalcemia	0.303816	0.833333	0.888889	0.000132779
Anxiety Disorders	priapism	0.302848	0.625	0.922034	0.000218944
Depression	salpingitis	0.302848	0.178571	0.989091	0.000218944
Depressive Disorder	priapism	0.302848	0.625	0.922034	0.000218944
Schizophrenia	torticollis	0.302243	0.294118	0.972028	0.00029385
Depressive Disorder	neck rigidity	0.296276	0.625	0.918644	0.000262196
Depression, Postpartum	neurosis	0.295819	0.5	0.938567	0.000317902
Body Weight Changes	dysarthria	0.294475	0.833333	0.882155	0.00017299
Esophageal Neoplasms	constitutional symptoms	0.294475	0.833333	0.882155	0.00017299
Multiple Myeloma	constitutional symptoms	0.294475	0.833333	0.882155	0.00017299
Osteosarcoma	constitutional symptoms	0.294475	0.833333	0.882155	0.00017299
Depressive Disorder, Major	bundle branch block	0.293446	0.555556	0.928571	0.000315888
Depressive Disorder, Major	goiter	0.293446	0.555556	0.928571	0.000315888
Psychotic Disorders	dyskinesia	0.293346	0.714286	0.902027	0.000239643
Depressive Disorder	osteoporosis	0.284024	0.625	0.911864	0.000368446
Body Weight Changes	delirium	0.281618	0.833333	0.872054	0.000250714
Depression, Postpartum	urinary urgency	0.280327	0.5	0.931741	0.000487357
Depression	salivary gland enlargement	0.27981	0.178571	0.985455	0.00046086
Depressive Disorder, Major	priapism	0.27981	0.555556	0.921769	0.00046086
Anxiety Disorders	bursitis	0.278298	0.625	0.908475	0.000432746
Depressive Disorder	hyperesthesia	0.278298	0.625	0.908475	0.000432746
Obsessive-Compulsive Disorder	hemorrhoids	0.278133	0.714286	0.891892	0.000368594
Obsessive-Compulsive Disorder	nystagmus	0.278133	0.714286	0.891892	0.000368594
Epilepsy	hemiplegia	0.277225	0.357143	0.955017	0.000595572
Ovarian Neoplasms	fibrosis	0.274929	0.333333	0.958333	0.000639705
Depressive Disorder, Major	neck rigidity	0.273482	0.555556	0.918367	0.000550259
Depression, Postpartum	grand mal	0.273202	0.5	0.928328	0.000594525
Hyperlipidemias	myositis	0.273202	0.5	0.928328	0.000594525
Heart Failure	cold extremities	0.26925	0.227273	0.975089	0.000719298
Leukemia	hyperpigmentation	0.26925	0.416667	0.941581	0.000719298
Obsessive-Compulsive Disorder	hemoptysis	0.268901	0.714286	0.885135	0.000480907
Anxiety Disorders	delusions	0.267547	0.625	0.901695	0.000587194
Neutropenia	renal insufficiency	0.267547	0.625	0.901695	0.000587194
Depression, Postpartum	blepharitis	0.26644	0.5	0.924915	0.000718892
Nausea	hiccup	0.266223	1	0.822148	0.000222556
Obsessive-Compulsive Disorder	cholelithiasis	0.264523	0.714286	0.881757	0.000546223
Obsessive-Compulsive Disorder	dysarthria	0.264523	0.714286	0.881757	0.000546223
Psychotic Disorders	dysarthria	0.264523	0.714286	0.881757	0.000546223
Body Weight Changes	rectal hemorrhage	0.262724	0.833333	0.855219	0.000439002
Depressive Disorder, Major	osteoporosis	0.261673	0.555556	0.911565	0.00076863
Depression	exophthalmos	0.260009	0.178571	0.981818	0.000862243
Depression	hyperprolactinemia	0.260009	0.178571	0.981818	0.000862243
Body Weight Changes	dysmenorrhea	0.259267	0.833333	0.851852	0.000487334
Anxiety Disorders	kidney calculus	0.257621	0.625	0.894915	0.000781155
Anxiety Disorders	visual field defect	0.257621	0.625	0.894915	0.000781155
Depressive Disorder	seborrhea	0.257621	0.625	0.894915	0.000781155
Depressive Disorder	ulcerative stomatitis	0.257621	0.625	0.894915	0.000781155
Depressive Disorder	visual field defect	0.257621	0.625	0.894915	0.000781155
Depressive Disorder, Major	hyperesthesia	0.256147	0.555556	0.908163	0.000900063
Heart Failure	claudication	0.254576	0.227273	0.97153	0.00111276
Depression, Postpartum	heart block	0.25388	0.5	0.918089	0.00102644
Anxiety Disorders	nystagmus	0.252933	0.625	0.891525	0.000894965
Depressive Disorder	hemorrhoids	0.252933	0.625	0.891525	0.000894965
Obsessive-Compulsive Disorder	menstrual disorder	0.252234	0.714286	0.871622	0.000784306
Psychotic Disorders	delirium	0.252234	0.714286	0.871622	0.000784306
Parkinson Disease	paralytic ileus	0.249441	0.357143	0.944637	0.00130731
Anxiety Disorders	hypothyroidism	0.248412	0.625	0.888136	0.00102113
Pain	gastroesophageal reflux	0.248412	0.625	0.888136	0.00102113
Obsessive-Compulsive Disorder	AV block	0.248391	0.714286	0.868243	0.000879342
Obsessive-Compulsive Disorder	leukocytosis	0.244664	0.714286	0.864865	0.000983075
Depressive Disorder	hemoptysis	0.244048	0.625	0.884746	0.00116054
Depressive Disorder	ventricular extrasystoles	0.244048	0.625	0.884746	0.00116054
Depression	ovarian cyst	0.242702	0.178571	0.978182	0.0014787
Depression, Postpartum	osteoporosis	0.242431	0.5	0.911263	0.00142526
Obsessive-Compulsive Disorder	mouth ulceration	0.241046	0.714286	0.861486	0.00109604
Depressive Disorder	cholelithiasis	0.23983	0.625	0.881356	0.00131412
Depressive Disorder	dysarthria	0.23983	0.625	0.881356	0.00131412
Prostatic Neoplasms	thrombophlebitis	0.237475	0.833333	0.828283	0.000954423
Drug Toxicity	paralytic ileus	0.237249	0.333333	0.944444	0.00187208
Depression, Postpartum	bursitis	0.237069	0.5	0.90785	0.00166398
Depression, Postpartum	hyperesthesia	0.237069	0.5	0.90785	0.00166398
Depressive Disorder, Major	ulcerative stomatitis	0.236162	0.555556	0.894558	0.00160522
Depressive Disorder, Major	visual field defect	0.236162	0.555556	0.894558	0.00160522
Depressive Disorder	paralysis	0.23575	0.625	0.877966	0.00148282
Neoplasms	ureteral obstruction	0.23575	0.121951	0.98855	0.00148282
Psychotic Disorders	rectal hemorrhage	0.234114	0.714286	0.85473	0.00135195
Parkinson Disease	Endocrine Disorders	0.233714	0.357143	0.937716	0.00205058
Carotid Artery Diseases	hepatic necrosis	0.232479	0.384615	0.931034	0.0020919
Rhabdomyolysis	hepatic necrosis	0.232479	0.384615	0.931034	0.0020919
Anxiety Disorders	ventricular tachycardia	0.2318	0.625	0.874576	0.00166762
Obsessive-Compulsive Disorder	deafness	0.23079	0.714286	0.851351	0.00149605
Obsessive-Compulsive Disorder	dry eyes	0.23079	0.714286	0.851351	0.00149605
Obsessive-Compulsive Disorder	otitis media	0.23079	0.714286	0.851351	0.00149605
Psychotic Disorders	dysmenorrhea	0.23079	0.714286	0.851351	0.00149605
Ovarian Neoplasms	optic neuritis	0.229304	0.333333	0.940972	0.00235274
Depressive Disorder	menstrual disorder	0.227971	0.625	0.871186	0.00186952
Breast Neoplasms	loss of consciousness	0.223987	0.25	0.957597	0.00277387
Stroke	sexual dysfunction	0.22182	0.333333	0.9375	0.00291931
Psychotic Disorders	euphoria	0.221331	0.714286	0.841216	0.00200032
Anxiety Disorders	leukocytosis	0.220653	0.625	0.864407	0.00232879
Depressive Disorder	leukocytosis	0.220653	0.625	0.864407	0.00232879
Epilepsy	urinary urgency	0.219695	0.357143	0.930796	0.00307054
Depressive Disorder, Major	dysarthria	0.218917	0.555556	0.880952	0.00266771
Obsessive-Compulsive Disorder	aplastic anemia	0.218335	0.714286	0.837838	0.00219454
Depression, Postpartum	seborrhea	0.217641	0.5	0.894198	0.00293212
Depression, Postpartum	visual field defect	0.217641	0.5	0.894198	0.00293212
Anxiety Disorders	gingivitis	0.217151	0.625	0.861017	0.00258832
Depressive Disorder	gingivitis	0.217151	0.625	0.861017	0.00258832
Asthma	oral moniliasis	0.215975	0.416667	0.914089	0.00329751
Schizophrenia	tooth caries	0.215808	0.294118	0.944056	0.00351519
Obsessive-Compulsive Disorder	gout	0.215412	0.714286	0.834459	0.00240293
Obsessive-Compulsive Disorder	neck pain	0.215412	0.714286	0.834459	0.00240293
Neoplasms	intestinal perforation	0.214955	0.121951	0.984733	0.00300096
Anxiety Disorders	laryngitis	0.213746	0.625	0.857627	0.00286925
Anxiety Disorders	neuralgia	0.213746	0.625	0.857627	0.00286925
Depressive Disorder	neuralgia	0.213746	0.625	0.857627	0.00286925
Depression	torticollis	0.213629	0.178571	0.970909	0.00360394
Epilepsy	goiter	0.213224	0.357143	0.927336	0.00370185
Depression, Postpartum	hemorrhoids	0.213221	0.5	0.890785	0.00333901
Obsessive-Compulsive Disorder	diabetes mellitus	0.212557	0.714286	0.831081	0.00262618
Depressive Disorder, Major	cellulitis	0.211116	0.555556	0.87415	0.0033646
Depressive Disorder, Major	petechiae	0.211116	0.555556	0.87415	0.0033646
Muscular Diseases	peripheral neuropathy	0.209676	0.833333	0.791246	0.0023265
Myalgia unspecified	peripheral neuropathy	0.209676	0.833333	0.791246	0.0023265
Myositis	peripheral neuropathy	0.209676	0.833333	0.791246	0.0023265
Heart Failure	memory loss	0.20812	0.227273	0.957295	0.00439197
Heart Failure	mental depression	0.20812	0.227273	0.957295	0.00439197
Multiple Myeloma	cardiac arrest	0.207446	0.833333	0.787879	0.00250264
Depressive Disorder, Major	menstrual disorder	0.207393	0.555556	0.870748	0.00376036
Depressive Disorder, Major	nightmares	0.207393	0.555556	0.870748	0.00376036
Depressive Disorder	deafness	0.207209	0.625	0.850847	0.00349986
Obsessive-Compulsive Disorder	cataract	0.207045	0.714286	0.824324	0.00312012
Obsessive-Compulsive Disorder	leg cramps	0.207045	0.714286	0.824324	0.00312012
Body Weight Changes	amnesia	0.205258	0.833333	0.784512	0.002689
Body Weight Changes	hypoglycemia	0.205258	0.833333	0.784512	0.002689
Depression, Postpartum	hemoptysis	0.204826	0.5	0.883959	0.00427751
Anxiety Disorders	vaginitis	0.204067	0.625	0.847458	0.00385188
Depressive Disorder	pulmonary embolism	0.204067	0.625	0.847458	0.00385188
Depression	choreoathetosis	0.201197	0.178571	0.967273	0.00524345
Epilepsy	fecal incontinence	0.201197	0.357143	0.920415	0.00524345
Parkinson Disease	fecal incontinence	0.201197	0.357143	0.920415	0.00524345
Body Weight Changes	gynecomastia	0.201002	0.833333	0.777778	0.00309401
Body Weight Changes	urinary incontinence	0.201002	0.833333	0.777778	0.00309401
Muscular Diseases	gynecomastia	0.201002	0.833333	0.777778	0.00309401
Myalgia unspecified	gynecomastia	0.201002	0.833333	0.777778	0.00309401
Myositis	gynecomastia	0.201002	0.833333	0.777778	0.00309401
Depression, Postpartum	dysarthria	0.200832	0.5	0.880546	0.00481411
Alzheimer Disease	apathy	0.200268	0.555556	0.863946	0.00465529
Pain	euphoria	0.198017	0.625	0.840678	0.00463537
Colorectal Neoplasms	hemorrhoids	0.197065	0.454545	0.890411	0.00557415
Body Weight Changes	eczema	0.196896	0.833333	0.771044	0.00354491
Hypertension	positive ANA	0.195589	0.172414	0.967153	0.00616854
Multiple Myeloma	hyponatremia	0.194896	0.833333	0.767677	0.00378865
Depressive Disorder, Major	neuralgia	0.193535	0.555556	0.857143	0.00570016
Cardiomyopathy, Dilated	lupus	0.193213	0.5	0.87372	0.00603475
Depression, Postpartum	cellulitis	0.193213	0.5	0.87372	0.00603475
Anxiety Disorders	gout	0.192254	0.625	0.833898	0.00553301
Depressive Disorder	gout	0.192254	0.625	0.833898	0.00553301
Depressive Disorder	neck pain	0.192254	0.625	0.833898	0.00553301
Depressive Disorder	phlebitis	0.192254	0.625	0.833898	0.00553301
Obsessive-Compulsive Disorder	coma	0.191882	0.714286	0.804054	0.00503496
Parkinson Disease	Toothache	0.190221	0.357143	0.913495	0.00720639
Depression	rheumatoid arthritis	0.189857	0.178571	0.963636	0.0073561
Depression, Postpartum	increased salivation	0.189572	0.5	0.870307	0.00672396
Depression, Postpartum	nightmares	0.189572	0.5	0.870307	0.00672396
Depressive Disorder	bone pain	0.189472	0.625	0.830508	0.00602779
Depressive Disorder	herpes simplex	0.189472	0.625	0.830508	0.00602779
Prostatic Neoplasms	gastrointestinal hemorrhage	0.187221	0.833333	0.754209	0.00489635
Depressive Disorder, Major	deafness	0.187152	0.555556	0.85034	0.00690972
Depressive Disorder, Major	otitis media	0.187152	0.555556	0.85034	0.00690972
Precursor Cell Lymphoblastic Leukemia-Lymphoma	constitutional symptoms	0.184932	0.454545	0.880137	0.00796413
Anxiety Disorders	cataract	0.184092	0.625	0.823729	0.00711571
Anxiety Disorders	nocturia	0.184092	0.625	0.823729	0.00711571
Depressive Disorder	cataract	0.184092	0.625	0.823729	0.00711571
Depressive Disorder	leg cramps	0.184092	0.625	0.823729	0.00711571
Pain	sepsis	0.184092	0.625	0.823729	0.00711571
Depressive Disorder, Major	pulmonary embolism	0.184081	0.555556	0.846939	0.00758095
Hypercholesterolemia	peripheral neuropathy	0.182744	0.714286	0.790541	0.00673552
Pain	spasm	0.181489	0.625	0.820339	0.00771146
Schizophrenia	bundle branch block	0.181328	0.294118	0.926573	0.00952623
Neoplasms	enterocolitis	0.181139	0.121951	0.977099	0.00890467
Depression	lymphocytosis	0.17944	0.178571	0.96	0.0100069
Depression, Postpartum	gingivitis	0.179256	0.5	0.860068	0.00913856
Ovarian Neoplasms	blindness	0.179046	0.333333	0.913194	0.0100506
Psychotic Disorders	amnesia	0.178424	0.714286	0.783784	0.00773297
Psychotic Disorders	hypoglycemia	0.178424	0.714286	0.783784	0.00773297
Depressive Disorder	ulcer	0.176443	0.625	0.813559	0.00901319
Obsessive-Compulsive Disorder	melena	0.17632	0.714286	0.780405	0.00827152
Depression, Postpartum	neuralgia	0.176	0.5	0.856655	0.0100679
Schizophrenia	blepharitis	0.175437	0.294118	0.923077	0.0112842
Breast Neoplasms	lymphopenia	0.174744	0.25	0.936396	0.0115975
Hypercholesterolemia	gynecomastia	0.174253	0.714286	0.777027	0.00883781
Obsessive-Compulsive Disorder	gynecomastia	0.174253	0.714286	0.777027	0.00883781
Psychotic Disorders	gynecomastia	0.174253	0.714286	0.777027	0.00883781
Psychotic Disorders	urinary incontinence	0.174253	0.714286	0.777027	0.00883781
Pain	eructation	0.173997	0.625	0.810169	0.00972185
Depression, Postpartum	contact dermatitis	0.172829	0.5	0.853242	0.0110638
Depressive Disorder, Major	neck pain	0.172514	0.555556	0.833333	0.0107534
Anxiety Disorders	arthrosis	0.171599	0.625	0.80678	0.0104708
Leukemia	constitutional symptoms	0.170764	0.416667	0.879725	0.0123208
Psychotic Disorders	eczema	0.170221	0.714286	0.77027	0.0100572
Depression	chest pain substernal	0.16981	0.178571	0.956364	0.0132581
Depression	halitosis	0.16981	0.178571	0.956364	0.0132581
Depressive Disorder, Major	diabetes mellitus	0.169785	0.555556	0.829932	0.0116779
Depression, Postpartum	deafness	0.169736	0.5	0.849829	0.0121289
Anxiety Disorders	coma	0.169246	0.625	0.80339	0.0112615
Obsessive-Compulsive Disorder	hypokalemia	0.168254	0.714286	0.766892	0.0107121
Neoplasms	electrolyte imbalance	0.167031	0.121951	0.973282	0.0137344
Depression, Postpartum	pulmonary embolism	0.16672	0.5	0.846416	0.0132659
Anxiety Disorders	shock	0.164673	0.625	0.79661	0.0129734
Alzheimer Disease	cataract	0.164501	0.555556	0.823129	0.0136983
Depressive Disorder, Major	cataract	0.164501	0.555556	0.823129	0.0136983
Leukemia	petechiae	0.163406	0.416667	0.872852	0.0152589
Leukemia, Myeloid, Acute	petechiae	0.163406	0.416667	0.872852	0.0152589
Anxiety Disorders	ecchymosis	0.162448	0.625	0.79322	0.0138973
Depressive Disorder	ecchymosis	0.162448	0.625	0.79322	0.0138973
Parkinson Disease	metrorrhagia	0.162118	0.357143	0.892734	0.0162122
Anxiety Disorders	hepatic failure	0.160263	0.625	0.789831	0.0148684
Arteriosclerosis	peripheral neuropathy	0.160263	0.625	0.789831	0.0148684
Heart Failure	sexual dysfunction	0.159913	0.227273	0.935943	0.0177321
Drug Toxicity	delusions	0.159885	0.333333	0.899306	0.0174125
Obsessive-Compulsive Disorder	convulsions	0.15887	0.714286	0.75	0.014476
Obsessive-Compulsive Disorder	pancytopenia	0.15887	0.714286	0.75	0.014476
Depression, Postpartum	aplastic anemia	0.158086	0.5	0.836177	0.0171338
Neoplasms	lymphedema	0.154311	0.121951	0.969466	0.0200828
Epilepsy	abscess	0.154002	0.357143	0.885813	0.0204416
Depressive Disorder	melena	0.153929	0.625	0.779661	0.0180783
Depression	tenosynovitis	0.152501	0.178571	0.949091	0.0217887
Depressive Disorder	exfoliative dermatitis	0.151887	0.625	0.776271	0.0192517
Depressive Disorder	gynecomastia	0.151887	0.625	0.776271	0.0192517
Pain	cystitis	0.151887	0.625	0.776271	0.0192517
Colorectal Neoplasms	pulmonary embolism	0.151389	0.454545	0.84589	0.0212856
Precursor Cell Lymphoblastic Leukemia-Lymphoma	hyperuricemia	0.151389	0.454545	0.84589	0.0212856
Epilepsy	apnea	0.150133	0.357143	0.882353	0.0228161
Epilepsy	hematemesis	0.150133	0.357143	0.882353	0.0228161
Parkinson Disease	hematemesis	0.150133	0.357143	0.882353	0.0228161
Parkinson Disease	ventricular extrasystoles	0.150133	0.357143	0.882353	0.0228161
Muscular Diseases	chronic active hepatitis	0.725388	0.666667	0.996633	2.16673e-07
Muscular Diseases	ophthalmoplegia	0.725388	0.666667	0.996633	2.16673e-07
Myalgia unspecified	chronic active hepatitis	0.725388	0.666667	0.996633	2.16673e-07
Myalgia unspecified	ophthalmoplegia	0.725388	0.666667	0.996633	2.16673e-07
Myositis	chronic active hepatitis	0.725388	0.666667	0.996633	2.16673e-07
Myositis	ophthalmoplegia	0.725388	0.666667	0.996633	2.16673e-07
Hypercholesterolemia	chronic active hepatitis	0.669867	0.571429	0.996622	5.04211e-07
Hypercholesterolemia	ophthalmoplegia	0.669867	0.571429	0.996622	5.04211e-07
Muscular Diseases	polymyalgia rheumatica	0.608888	0.666667	0.989899	1.50046e-06
Myalgia unspecified	polymyalgia rheumatica	0.608888	0.666667	0.989899	1.50046e-06
Myositis	polymyalgia rheumatica	0.608888	0.666667	0.989899	1.50046e-06
Muscular Diseases	hepatoma	0.567601	0.666667	0.986532	2.98474e-06
Myalgia unspecified	hepatoma	0.567601	0.666667	0.986532	2.98474e-06
Myositis	hepatoma	0.567601	0.666667	0.986532	2.98474e-06
Hypercholesterolemia	polymyalgia rheumatica	0.561293	0.571429	0.989865	3.47283e-06
Hyperlipidemias	chronic active hepatitis	0.556134	0.4	0.996587	3.00078e-06
Hyperlipidemias	ophthalmoplegia	0.556134	0.4	0.996587	3.00078e-06
Muscular Diseases	nerve palsy	0.533286	0.666667	0.983165	5.34348e-06
Myalgia unspecified	nerve palsy	0.533286	0.666667	0.983165	5.34348e-06
Myositis	nerve palsy	0.533286	0.666667	0.983165	5.34348e-06
Osteoporosis, Postmenopausal	scleritis	0.533286	0.666667	0.983165	5.34348e-06
Hypercholesterolemia	hepatoma	0.522766	0.571429	0.986486	6.8895e-06
Obsessive-Compulsive Disorder	salpingitis	0.522766	0.571429	0.986486	6.8895e-06
Cardiomyopathy, Hypertrophic	cold extremities	0.505036	0.8	0.973154	7.03481e-06
Osteoporosis, Postmenopausal	uveitis	0.504156	0.666667	0.979798	8.85753e-06
Hypercholesterolemia	nerve palsy	0.490716	0.571429	0.983108	1.23006e-05
Obsessive-Compulsive Disorder	bruxism	0.490716	0.571429	0.983108	1.23006e-05
Osteoporosis	scleritis	0.490716	0.571429	0.983108	1.23006e-05
Anxiety Disorders	salpingitis	0.486441	0.5	0.986441	1.36305e-05
Depressive Disorder	salpingitis	0.486441	0.5	0.986441	1.36305e-05
Body Weight Changes	myocarditis	0.479008	0.666667	0.976431	1.38433e-05
Hyperlipidemias	polymyalgia rheumatica	0.463487	0.4	0.989761	2.03344e-05
Obsessive-Compulsive Disorder	exophthalmos	0.463487	0.571429	0.97973	2.03344e-05
Obsessive-Compulsive Disorder	hyperprolactinemia	0.463487	0.571429	0.97973	2.03344e-05
Osteoporosis	uveitis	0.463487	0.571429	0.97973	2.03344e-05
Anxiety Disorders	bruxism	0.456199	0.5	0.983051	2.42699e-05
Depressive Disorder	bruxism	0.456199	0.5	0.983051	2.42699e-05
Depressive Disorder	salivary gland enlargement	0.456199	0.5	0.983051	2.42699e-05
Depressive Disorder, Major	salpingitis	0.456199	0.444444	0.986395	2.42699e-05
Pain	urinary hesitancy	0.456199	0.5	0.983051	2.42699e-05
Psychotic Disorders	myocarditis	0.43996	0.571429	0.976351	3.16937e-05
Carotid Artery Diseases	dermatomyositis	0.437511	0.307692	0.993103	2.96675e-05
Rhabdomyolysis	dermatomyositis	0.437511	0.307692	0.993103	2.96675e-05
Anxiety Disorders	exophthalmos	0.430484	0.5	0.979661	4.00118e-05
Depression, Postpartum	salpingitis	0.430484	0.4	0.986348	4.00118e-05
Depressive Disorder	exophthalmos	0.430484	0.5	0.979661	4.00118e-05
Depressive Disorder	hyperprolactinemia	0.430484	0.5	0.979661	4.00118e-05
Diabetes Mellitus	porphyria cutanea tarda	0.430484	0.4	0.986348	4.00118e-05
Hyperlipidemias	hepatoma	0.430484	0.4	0.986348	4.00118e-05
Depressive Disorder, Major	bruxism	0.427438	0.444444	0.982993	4.30961e-05
Depressive Disorder, Major	salivary gland enlargement	0.427438	0.444444	0.982993	4.30961e-05
Body Weight Changes	choreoathetosis	0.42009	0.666667	0.96633	4.1307e-05
Muscular Diseases	positive ANA	0.42009	0.666667	0.96633	4.1307e-05
Myalgia unspecified	positive ANA	0.42009	0.666667	0.96633	4.1307e-05
Myositis	positive ANA	0.42009	0.666667	0.96633	4.1307e-05
Cardiomyopathy, Hypertrophic	memory loss	0.41872	0.8	0.956376	3.33615e-05
Cardiomyopathy, Hypertrophic	mental depression	0.41872	0.8	0.956376	3.33615e-05
Depressive Disorder, Major	exophthalmos	0.402962	0.444444	0.979592	7.08552e-05
Depressive Disorder, Major	hyperprolactinemia	0.402962	0.444444	0.979592	7.08552e-05
Hyperlipidemias	nerve palsy	0.402962	0.4	0.982935	7.08552e-05
Obsessive-Compulsive Disorder	torticollis	0.401088	0.571429	0.969595	6.75514e-05
Anxiety Disorders	pulmonary hypertension	0.388751	0.5	0.972881	9.22748e-05
Depressive Disorder	drug dependence	0.388751	0.5	0.972881	9.22748e-05
Pain	drug dependence	0.388751	0.5	0.972881	9.22748e-05
Epilepsy	status epilepticus	0.384749	0.285714	0.989619	9.37957e-05
Hypercholesterolemia	positive ANA	0.384749	0.571429	0.966216	9.37957e-05
Psychotic Disorders	choreoathetosis	0.384749	0.571429	0.966216	9.37957e-05
Depression, Postpartum	hyperprolactinemia	0.379522	0.4	0.979522	0.000116176
Multiple Myeloma	hypernatremia	0.377104	0.666667	0.956229	9.6599e-05
Muscular Diseases	cirrhosis	0.377104	0.666667	0.956229	9.6599e-05
Myalgia unspecified	cirrhosis	0.377104	0.666667	0.956229	9.6599e-05
Myositis	cirrhosis	0.377104	0.666667	0.956229	9.6599e-05
Depressive Disorder	torticollis	0.371461	0.5	0.969492	0.000131832
Obsessive-Compulsive Disorder	lymphocytosis	0.356613	0.571429	0.959459	0.00016774
Arteriosclerosis	positive ANA	0.355978	0.5	0.966102	0.000182548
Hypercholesterolemia	cirrhosis	0.344364	0.571429	0.956081	0.000217538
Obsessive-Compulsive Disorder	halitosis	0.344364	0.571429	0.956081	0.000217538
Anxiety Disorders	rheumatoid arthritis	0.341999	0.5	0.962712	0.000246201
Asthma	ocular infection	0.341391	0.333333	0.979381	0.000265003
Cardiomyopathy, Dilated	cold extremities	0.341391	0.4	0.972696	0.000265003
Lung Neoplasms	ARDS	0.341391	0.333333	0.979381	0.000265003
Anxiety Disorders	hypoventilation	0.329285	0.5	0.959322	0.000324663
Anxiety Disorders	lymphocytosis	0.329285	0.5	0.959322	0.000324663
Depression, Postpartum	torticollis	0.325554	0.4	0.969283	0.000376533
Depressive Disorder, Major	rheumatoid arthritis	0.318551	0.444444	0.962585	0.000430042
Stroke	pemphigus	0.318551	0.266667	0.982639	0.000430042
Depressive Disorder	chest pain substernal	0.31765	0.5	0.955932	0.000419886
Depression	adenitis	0.316487	0.142857	0.996364	0.000278256
Breast Neoplasms	polyneuropathy	0.313034	0.2	0.989399	0.000431896
Obsessive-Compulsive Disorder	abuse	0.313034	0.571429	0.945946	0.000431896
Obsessive-Compulsive Disorder	lactic dehydrogenase increased	0.313034	0.571429	0.945946	0.000431896
Obsessive-Compulsive Disorder	manic	0.313034	0.571429	0.945946	0.000431896
Cardiovascular Diseases	positive ANA	0.311349	0.4	0.96587	0.000518523
Depression, Postpartum	choreoathetosis	0.311349	0.4	0.96587	0.000518523
Epilepsy	movement disorders	0.311349	0.285714	0.979239	0.000518523
Hyperlipidemias	positive ANA	0.311349	0.4	0.96587	0.000518523
Cardiomyopathy, Hypertrophic	heart block	0.310097	0.8	0.916107	0.000321854
Anxiety Disorders	hypochromic anemia	0.306942	0.5	0.952542	0.000533896
Depressive Disorder	cerebral ischemia	0.306942	0.5	0.952542	0.000533896
Alzheimer Disease	diverticulitis	0.306391	0.444444	0.959184	0.000565528
Leukemia	myelodysplastic syndrome	0.305842	0.333333	0.972509	0.000597879
Leukemia, Myeloid, Acute	myelodysplastic syndrome	0.305842	0.333333	0.972509	0.000597879
Obsessive-Compulsive Disorder	pyelonephritis	0.304033	0.571429	0.942568	0.000529062
Muscular Diseases	hepatic necrosis	0.301772	0.666667	0.929293	0.000490931
Myalgia unspecified	hepatic necrosis	0.301772	0.666667	0.929293	0.000490931
Myositis	hepatic necrosis	0.301772	0.666667	0.929293	0.000490931
Depression, Postpartum	rheumatoid arthritis	0.298503	0.4	0.962457	0.000695484
Anxiety Disorders	tenosynovitis	0.297039	0.5	0.949153	0.000668788
Depressive Disorder	ptosis	0.297039	0.5	0.949153	0.000668788
Carcinoma, Non-Small-Cell Lung	constitutional symptoms	0.29658	1	0.879599	0.000265444
Neurotoxicity Syndromes	constitutional symptoms	0.29658	1	0.879599	0.000265444
Depressive Disorder, Major	chest pain substernal	0.295252	0.444444	0.955782	0.000729376
Muscular Diseases	myositis	0.29477	0.666667	0.925926	0.00057691
Myalgia unspecified	myositis	0.29477	0.666667	0.925926	0.00057691
Myositis	myositis	0.29477	0.666667	0.925926	0.00057691
Prostatic Neoplasms	deep vein thrombosis	0.29477	0.666667	0.925926	0.00057691
Parkinson Disease	myocarditis	0.293484	0.285714	0.975779	0.000792809
Body Weight Changes	blepharitis	0.288137	0.666667	0.922559	0.000673403
Anxiety Disorders	abuse	0.28784	0.5	0.945763	0.000826717
Anxiety Disorders	manic	0.28784	0.5	0.945763	0.000826717
Anxiety Disorders	thrombocythemia	0.28784	0.5	0.945763	0.000826717
Depressive Disorder	abuse	0.28784	0.5	0.945763	0.000826717
Depressive Disorder	pathological fracture	0.28784	0.5	0.945763	0.000826717
Neutropenia	ascites	0.28784	0.5	0.945763	0.000826717
Pain	sneezing	0.28784	0.5	0.945763	0.000826717
Obsessive-Compulsive Disorder	gum hemorrhage	0.287717	0.571429	0.935811	0.000769694
Obsessive-Compulsive Disorder	voice alteration	0.287717	0.571429	0.935811	0.000769694
Depression, Postpartum	hyperthyroidism	0.286801	0.4	0.959044	0.000912078
Depression, Postpartum	hypoventilation	0.286801	0.4	0.959044	0.000912078
Depressive Disorder, Major	cerebral ischemia	0.284994	0.444444	0.952381	0.000924855
Anxiety Disorders	dysphonia	0.279261	0.5	0.942373	0.00100989
Anxiety Disorders	pyelonephritis	0.279261	0.5	0.942373	0.00100989
Depressive Disorder	pyelonephritis	0.279261	0.5	0.942373	0.00100989
Leukemia, Myeloid, Acute	leukemia	0.277748	0.333333	0.965636	0.00115704
Cardiomyopathy, Dilated	mental depression	0.276075	0.4	0.955631	0.00117308
Depression, Postpartum	chest pain substernal	0.276075	0.4	0.955631	0.00117308
Myocardial Infarction	nephrotic syndrome	0.275499	0.210526	0.982394	0.00115531
Hypercholesterolemia	hepatic necrosis	0.27327	0.571429	0.929054	0.00108111
Depressive Disorder	varicose vein	0.271231	0.5	0.938983	0.00122056
Osteosarcoma	blindness	0.270137	0.666667	0.912458	0.00103366
Depressive Disorder, Major	abuse	0.266671	0.444444	0.945578	0.00142417
HIV	folliculitis	0.266671	0.444444	0.945578	0.00142417
Hypercholesterolemia	myositis	0.266634	0.571429	0.925676	0.00126687
Obsessive-Compulsive Disorder	cholecystitis	0.266634	0.571429	0.925676	0.00126687
Depression, Postpartum	cerebral ischemia	0.266187	0.4	0.952218	0.00148337
Depression, Postpartum	pyuria	0.266187	0.4	0.952218	0.00148337
Cardiomyopathy, Hypertrophic	sore throat	0.263841	0.8	0.885906	0.000974466
Anxiety Disorders	furunculosis	0.26369	0.5	0.935593	0.00146102
Anxiety Disorders	gum hemorrhage	0.26369	0.5	0.935593	0.00146102
Anxiety Disorders	neurosis	0.26369	0.5	0.935593	0.00146102
Coronary Disease	sexual dysfunction	0.26369	0.5	0.935593	0.00146102
Obsessive-Compulsive Disorder	blepharitis	0.260342	0.571429	0.922297	0.00147458
Psychotic Disorders	blepharitis	0.260342	0.571429	0.922297	0.00147458
Hepatic Veno-Occlusive Disease	amenorrhea	0.260177	1	0.846154	0.00066891
Hepatic Veno-Occlusive Disease	hyperuricemia	0.260177	1	0.846154	0.00066891
nephrotoxicity	hyperuricemia	0.260177	1	0.846154	0.00066891
Cardiomyopathy, Hypertrophic	lightheadedness	0.259653	0.8	0.88255	0.00108264
Schizophrenia	fecal impaction	0.259375	0.235294	0.975524	0.00177883
Depressive Disorder, Major	pyelonephritis	0.258432	0.444444	0.942177	0.00173488
Depression, Postpartum	ptosis	0.257028	0.4	0.948805	0.00184787
Depression, Postpartum	tardive dyskinesia	0.257028	0.4	0.948805	0.00184787
Depression, Postpartum	tenosynovitis	0.257028	0.4	0.948805	0.00184787
Lung Neoplasms	venous thrombosis	0.254719	0.333333	0.958763	0.00201289
Obsessive-Compulsive Disorder	fecal incontinence	0.254363	0.571429	0.918919	0.00170572
Obsessive-Compulsive Disorder	peripheral vascular disorder	0.254363	0.571429	0.918919	0.00170572
Epilepsy	choreoathetosis	0.251112	0.285714	0.965398	0.0022146
Parkinson Disease	choreoathetosis	0.251112	0.285714	0.965398	0.0022146
Alzheimer Disease	transient ischemic attack	0.250714	0.444444	0.938776	0.00209094
Body Weight Changes	delusions	0.249684	0.666667	0.89899	0.00170929
Body Weight Changes	glycosuria	0.249684	0.666667	0.89899	0.00170929
Hypertension	sinus arrest	0.248669	0.137931	0.989051	0.00196177
Obsessive-Compulsive Disorder	hernia	0.248669	0.571429	0.915541	0.00196177
Depression, Postpartum	abuse	0.248507	0.4	0.945392	0.00227157
Cardiomyopathy, Hypertrophic	nightmares	0.244276	0.8	0.869128	0.00160522
Anxiety Disorders	goiter	0.243529	0.5	0.925424	0.00238455
Arteriosclerosis	myositis	0.243529	0.5	0.925424	0.00238455
Pain	hematoma	0.243529	0.5	0.925424	0.00238455
Depressive Disorder, Major	furunculosis	0.24346	0.444444	0.935374	0.0024959
Depressive Disorder, Major	sexual dysfunction	0.24346	0.444444	0.935374	0.0024959
HIV	hypertriglyceridemia	0.24346	0.444444	0.935374	0.0024959
Obsessive-Compulsive Disorder	peptic ulcer	0.243238	0.571429	0.912162	0.00224423
Cardiomyopathy, Hypertrophic	AV block	0.240737	0.8	0.865772	0.00176046
Body Weight Changes	metrorrhagia	0.240657	0.666667	0.892256	0.00214595
Depression, Postpartum	dysphonia	0.240547	0.4	0.94198	0.00275948
Obsessive-Compulsive Disorder	osteoporosis	0.238047	0.571429	0.908784	0.00255464
Transplantation	hypercholesterolemia	0.237719	1	0.819398	0.0012323
Depressive Disorder	ventricular fibrillation	0.237502	0.5	0.922034	0.0027677
Depression, Postpartum	varicose vein	0.233084	0.4	0.938567	0.00331659
Breast Neoplasms	enterocolitis	0.232657	0.2	0.975265	0.00341604
Breast Neoplasms	myocarditis	0.232657	0.2	0.975265	0.00341604
Colorectal Neoplasms	ascites	0.232657	0.363636	0.945205	0.00341604
Osteoporosis, Postmenopausal	hypocalcemia	0.232288	0.666667	0.885522	0.00265784
Depression	abnormal electroencephalogram	0.231769	0.142857	0.985455	0.00319249
Depression	anger	0.231769	0.142857	0.985455	0.00319249
Depressive Disorder	fecal incontinence	0.231769	0.5	0.918644	0.00319249
Depressive Disorder	peripheral vascular disorder	0.231769	0.5	0.918644	0.00319249
Depressive Disorder, Major	hepatic necrosis	0.23016	0.444444	0.928571	0.00346663
Epilepsy	concentration impaired	0.229215	0.285714	0.958478	0.00381045
Epilepsy	lymphocytosis	0.229215	0.285714	0.958478	0.00381045
Body Weight Changes	hematemesis	0.228324	0.666667	0.882155	0.00294424
Body Weight Changes	hyperlipidemia	0.228324	0.666667	0.882155	0.00294424
Body Weight Changes	rhabdomyolysis	0.228324	0.666667	0.882155	0.00294424
Anxiety Disorders	neck rigidity	0.226306	0.5	0.915254	0.00366134
Cardiovascular Diseases	sexual dysfunction	0.226066	0.4	0.935154	0.00394789
Depression, Postpartum	furunculosis	0.226066	0.4	0.935154	0.00394789
Depression, Postpartum	sexual dysfunction	0.226066	0.4	0.935154	0.00394789
Atrial Fibrillation	hearing loss	0.224553	0.8	0.848993	0.00270651
Prostatic Neoplasms	myocardial ischemia	0.224494	0.666667	0.878788	0.00325216
Alzheimer Disease	goiter	0.224036	0.444444	0.92517	0.00403949
Alzheimer Disease	suicide attempt	0.224036	0.444444	0.92517	0.00403949
Depressive Disorder, Major	cholecystitis	0.224036	0.444444	0.92517	0.00403949
Obsessive-Compulsive Disorder	psoriasis	0.223742	0.571429	0.898649	0.00366882
Psychotic Disorders	delusions	0.223742	0.571429	0.898649	0.00366882
Psychotic Disorders	glycosuria	0.223742	0.571429	0.898649	0.00366882
Anxiety Disorders	peptic ulcer	0.22109	0.5	0.911864	0.00417665
Neoplasms	cardiac tamponade	0.220791	0.097561	0.992366	0.00358251
Toxic liver disease	liver disease	0.218636	0.333333	0.945017	0.00490347
Ovarian Neoplasms	elevated liver function tests	0.218235	0.266667	0.958333	0.00502704
Ovarian Neoplasms	venous thrombosis	0.218235	0.266667	0.958333	0.00502704
Depressive Disorder, Major	blepharitis	0.218219	0.444444	0.921769	0.00467538
Depressive Disorder, Major	ventricular fibrillation	0.218219	0.444444	0.921769	0.00467538
Colorectal Neoplasms	transient ischemic attack	0.21768	0.363636	0.938356	0.00495995
Multiple Myeloma	petechiae	0.217206	0.666667	0.872054	0.00393622
Muscular Diseases	lupus	0.217206	0.666667	0.872054	0.00393622
Myalgia unspecified	lupus	0.217206	0.666667	0.872054	0.00393622
Myositis	lupus	0.217206	0.666667	0.872054	0.00393622
Neurotoxicity Syndromes	acute renal failure	0.217077	1	0.789298	0.00222625
Anxiety Disorders	osteoporosis	0.2161	0.5	0.908475	0.00474083
Pain	rhinorrhea	0.2161	0.5	0.908475	0.00474083
Obsessive-Compulsive Disorder	seborrhea	0.215114	0.571429	0.891892	0.00457956
Obsessive-Compulsive Disorder	ulcerative stomatitis	0.215114	0.571429	0.891892	0.00457956
Psychotic Disorders	metrorrhagia	0.215114	0.571429	0.891892	0.00457956
Hyperlipidemias	hepatic necrosis	0.213181	0.4	0.928328	0.0054528
Anxiety Disorders	pelvic pain	0.211321	0.5	0.905085	0.00535627
Depressive Disorder	pelvic pain	0.211321	0.5	0.905085	0.00535627
Obsessive-Compulsive Disorder	depersonalization	0.211036	0.571429	0.888514	0.00508998
Body Weight Changes	vaginal hemorrhage	0.210367	0.666667	0.86532	0.00471745
Hepatic Veno-Occlusive Disease	cystitis	0.209078	1	0.77592	0.00282213
Drug Toxicity	abdominal cramps	0.208815	0.266667	0.954861	0.00637699
Schizophrenia	liver fatty	0.208815	0.235294	0.961538	0.00637699
Depressive Disorder, Major	heart block	0.207401	0.444444	0.914966	0.00615021
Hypertension	pemphigus	0.207401	0.137931	0.981752	0.00615021
Depression, Postpartum	aphasia	0.207241	0.4	0.924915	0.00633613
Depression, Postpartum	cholecystitis	0.207241	0.4	0.924915	0.00633613
Depression, Postpartum	myositis	0.207241	0.4	0.924915	0.00633613
Obsessive-Compulsive Disorder	cyst	0.207101	0.571429	0.885135	0.00563917
Obsessive-Compulsive Disorder	myopathy	0.207101	0.571429	0.885135	0.00563917
Osteoporosis	hypocalcemia	0.207101	0.571429	0.885135	0.00563917
Breast Neoplasms	pneumothorax	0.206091	0.2	0.968198	0.00677765
Leukemia, Myeloid, Acute	hyperpigmentation	0.204036	0.333333	0.938144	0.00708027
Lung Neoplasms	hyperpigmentation	0.204036	0.333333	0.938144	0.00708027
Body Weight Changes	breast pain	0.203928	0.666667	0.858586	0.00560333
Multiple Myeloma	mouth ulceration	0.203928	0.666667	0.858586	0.00560333
Transplantation	hypokalemia	0.203468	1	0.765886	0.00334201
Obsessive-Compulsive Disorder	hematemesis	0.2033	0.571429	0.881757	0.00622869
Obsessive-Compulsive Disorder	moniliasis	0.2033	0.571429	0.881757	0.00622869
Obsessive-Compulsive Disorder	ventricular extrasystoles	0.2033	0.571429	0.881757	0.00622869
Psychotic Disorders	hematemesis	0.2033	0.571429	0.881757	0.00622869
Psychotic Disorders	hyperlipidemia	0.2033	0.571429	0.881757	0.00622869
Psychotic Disorders	rhabdomyolysis	0.2033	0.571429	0.881757	0.00622869
cancer or viral infections	sepsis	0.202806	0.8	0.822148	0.00492309
Epilepsy	hyperacusis	0.202461	0.285714	0.948097	0.00746825
Epilepsy	ptosis	0.202461	0.285714	0.948097	0.00746825
Depressive Disorder, Major	peptic ulcer	0.202355	0.444444	0.911565	0.00699601
Depressive Disorder	psoriasis	0.202328	0.5	0.898305	0.00675044
Schizophrenia	hyperthyroidism	0.198939	0.235294	0.958042	0.00820309
Alzheimer Disease	supraventricular tachycardia	0.197525	0.444444	0.908163	0.00791859
Depression	retinopathy	0.196217	0.142857	0.978182	0.00838817
Depression, Postpartum	priapism	0.196217	0.4	0.918089	0.00838817
Neoplasms	polyneuropathy	0.196067	0.097561	0.98855	0.00753487
Obsessive-Compulsive Disorder	paralysis	0.196067	0.571429	0.875	0.00753487
Body Weight Changes	abnormal gait	0.194928	0.666667	0.848485	0.00714487
Epilepsy	lymphoma	0.194758	0.285714	0.944637	0.00907967
Parkinson Disease	thrombocythemia	0.194758	0.285714	0.944637	0.00907967
Anxiety Disorders	ulcerative stomatitis	0.194003	0.5	0.891525	0.00837796
Depressive Disorder, Major	pelvic pain	0.192893	0.444444	0.904762	0.00892124
HIV	hepatomegaly	0.192893	0.444444	0.904762	0.00892124
Hypercholesterolemia	lupus	0.192621	0.571429	0.871622	0.00825459
Obsessive-Compulsive Disorder	cellulitis	0.192621	0.571429	0.871622	0.00825459
Colorectal Neoplasms	deep vein thrombosis	0.192529	0.363636	0.924658	0.00937069
Precursor Cell Lymphoblastic Leukemia-Lymphoma	interstitial pneumonitis	0.192529	0.363636	0.924658	0.00937069
Body Weight Changes	amenorrhea	0.192086	0.666667	0.845118	0.00771923
Body Weight Changes	hyperuricemia	0.192086	0.666667	0.845118	0.00771923
Body Weight Changes	pulmonary embolism	0.192086	0.666667	0.845118	0.00771923
Multiple Myeloma	amenorrhea	0.192086	0.666667	0.845118	0.00771923
Multiple Myeloma	hyperuricemia	0.192086	0.666667	0.845118	0.00771923
Osteosarcoma	hyperuricemia	0.192086	0.666667	0.845118	0.00771923
Prostatic Neoplasms	pulmonary embolism	0.192086	0.666667	0.845118	0.00771923
Cardiomyopathy, Dilated	heart block	0.191083	0.4	0.914676	0.00956605
Cardiovascular Diseases	memory impairment	0.191083	0.4	0.914676	0.00956605
Depression, Postpartum	neck rigidity	0.191083	0.4	0.914676	0.00956605
Anxiety Disorders	hemorrhoids	0.190063	0.5	0.888136	0.00928499
Depressive Disorder	depersonalization	0.190063	0.5	0.888136	0.00928499
Parkinson Disease	tooth caries	0.187541	0.285714	0.941176	0.0109085
Body Weight Changes	euphoria	0.186617	0.666667	0.838384	0.00896438
Depressive Disorder	cyst	0.186258	0.5	0.884746	0.0102572
Depressive Disorder	myopathy	0.186258	0.5	0.884746	0.0102572
Pain	abdominal distention	0.186258	0.5	0.884746	0.0102572
Depression, Postpartum	peptic ulcer	0.186174	0.4	0.911263	0.0108511
Psychotic Disorders	vaginal hemorrhage	0.186036	0.571429	0.864865	0.00983492
Lung Neoplasms	respiratory failure	0.185125	0.333333	0.927835	0.0114482
Toxic liver disease	hepatic necrosis	0.185125	0.333333	0.927835	0.0114482
Nausea	shock	0.18475	0.8	0.795302	0.00822762
HIV	renal insufficiency	0.184169	0.444444	0.897959	0.0111796
HIV Infections	muscle weakness	0.183982	0.666667	0.835017	0.00963707
Obsessive-Compulsive Disorder	sleep disorder	0.182886	0.571429	0.861486	0.0106985
Anxiety Disorders	hemoptysis	0.18258	0.5	0.881356	0.0112968
Anxiety Disorders	moniliasis	0.18258	0.5	0.881356	0.0112968
Anxiety Disorders	ventricular extrasystoles	0.18258	0.5	0.881356	0.0112968
Depressive Disorder	hematemesis	0.18258	0.5	0.881356	0.0112968
Depressive Disorder	moniliasis	0.18258	0.5	0.881356	0.0112968
Pain	apnea	0.18258	0.5	0.881356	0.0112968
Pain	hematemesis	0.18258	0.5	0.881356	0.0112968
Non-small cell lung cancer	acute renal failure	0.180681	0.8	0.788591	0.00925496
Psychotic Disorders	breast pain	0.179825	0.571429	0.858108	0.011613
Anxiety Disorders	cholelithiasis	0.17902	0.5	0.877966	0.012406
Neutropenia	constitutional symptoms	0.17902	0.5	0.877966	0.012406
Body Weight Changes	diabetes mellitus	0.178899	0.666667	0.828283	0.0110873
Multiple Myeloma	diabetes mellitus	0.178899	0.666667	0.828283	0.0110873
Multiple Myeloma	herpes simplex	0.178899	0.666667	0.828283	0.0110873
Atrial Fibrillation	hemolytic anemia	0.178704	0.8	0.785235	0.00980175
Nausea	urinary retention	0.176764	0.8	0.781879	0.0103713
Body Weight Changes	thrombophlebitis	0.176444	0.666667	0.824916	0.0118668
Multiple Myeloma	thrombophlebitis	0.176444	0.666667	0.824916	0.0118668
Depressive Disorder, Major	seborrhea	0.17608	0.444444	0.891156	0.0137962
Anxiety Disorders	paralysis	0.175571	0.5	0.874576	0.0135869
Neoplasms	acute leukemia	0.175571	0.097561	0.984733	0.0135869
Neoplasms	onycholysis	0.175571	0.097561	0.984733	0.0135869
Breast Neoplasms	pericardial effusion	0.174967	0.2	0.957597	0.0151146
Muscular Diseases	cataract	0.174045	0.666667	0.821549	0.0126837
Myalgia unspecified	cataract	0.174045	0.666667	0.821549	0.0126837
Myositis	cataract	0.174045	0.666667	0.821549	0.0126837
Prostatic Neoplasms	sepsis	0.174045	0.666667	0.821549	0.0126837
Obsessive-Compulsive Disorder	contact dermatitis	0.173948	0.571429	0.851351	0.0136007
Diabetes Mellitus, Type 2	nephropathy	0.173285	0.307692	0.927586	0.0156065
Cardiomyopathy, Hypertrophic	congestive heart failure	0.172987	0.8	0.775168	0.0115811
Depression, Postpartum	gastric ulcer	0.172622	0.4	0.901024	0.0153908
Alzheimer Disease	nystagmus	0.172247	0.444444	0.887755	0.0152462
Depressive Disorder, Major	depersonalization	0.172247	0.444444	0.887755	0.0152462
Depressive Disorder, Major	hemorrhoids	0.172247	0.444444	0.887755	0.0152462
Anxiety Disorders	cellulitis	0.172228	0.5	0.871186	0.0148416
Depressive Disorder	amblyopia	0.172228	0.5	0.871186	0.0148416
Depressive Disorder	cellulitis	0.172228	0.5	0.871186	0.0148416
Depressive Disorder	herpes zoster	0.172228	0.5	0.871186	0.0148416
Depressive Disorder	petechiae	0.172228	0.5	0.871186	0.0148416
Pain	amblyopia	0.172228	0.5	0.871186	0.0148416
Colorectal Neoplasms	Clotting	0.171965	0.363636	0.910959	0.0158696
Precursor Cell Lymphoblastic Leukemia-Lymphoma	blindness	0.171965	0.363636	0.910959	0.0158696
Body Weight Changes	hypercholesterolemia	0.171697	0.666667	0.818182	0.013539
Esophageal Neoplasms	hiccup	0.171697	0.666667	0.818182	0.013539
HIV Infections	hypercholesterolemia	0.171697	0.666667	0.818182	0.013539
Nausea	atrial fibrillation	0.171149	0.8	0.771812	0.0122224
Psychotic Disorders	abnormal gait	0.171124	0.571429	0.847973	0.0146766
Body Weight Changes	polyuria	0.1694	0.666667	0.814815	0.0144335
Anxiety Disorders	alkaline phosphatase increased	0.168983	0.5	0.867797	0.016172
Anxiety Disorders	nightmares	0.168983	0.5	0.867797	0.016172
Depressive Disorder	alkaline phosphatase increased	0.168983	0.5	0.867797	0.016172
Depressive Disorder	nightmares	0.168983	0.5	0.867797	0.016172
Depression	paranoia	0.168936	0.142857	0.970909	0.0173191
Lung Neoplasms	nail disorder	0.168936	0.333333	0.917526	0.0173191
HIV	myopathy	0.168543	0.444444	0.884354	0.0167945
Depression, Postpartum	psoriasis	0.168448	0.4	0.897611	0.0171455
Obsessive-Compulsive Disorder	pulmonary embolism	0.168371	0.571429	0.844595	0.0158092
Psychotic Disorders	amenorrhea	0.168371	0.571429	0.844595	0.0158092
Psychotic Disorders	hyperuricemia	0.168371	0.571429	0.844595	0.0158092
Psychotic Disorders	pulmonary embolism	0.168371	0.571429	0.844595	0.0158092
Nausea	hypokalemia	0.167566	0.8	0.765101	0.0135804
Non-small cell lung cancer	hypokalemia	0.167566	0.8	0.765101	0.0135804
Colorectal Neoplasms	fungal infection	0.167365	0.363636	0.907534	0.0178617
Multiple Myeloma	ulcer	0.16715	0.666667	0.811448	0.0153683
Breast Neoplasms	fibrosis	0.166227	0.2	0.954064	0.0189118
Schizophrenia	abuse	0.166227	0.235294	0.944056	0.0189118
Anxiety Disorders	AV block	0.165831	0.5	0.864407	0.0175803
Depressive Disorder	AV block	0.165831	0.5	0.864407	0.0175803
Myocardial Infarction	serum sickness	0.165358	0.210526	0.950704	0.0193471
Depressive Disorder, Major	hemoptysis	0.164958	0.444444	0.880952	0.0184438
Depressive Disorder, Major	moniliasis	0.164958	0.444444	0.880952	0.0184438
Diabetes Mellitus	SIADH	0.164427	0.4	0.894198	0.019027
Ovarian Neoplasms	lymphopenia	0.164374	0.266667	0.934028	0.0197536
Hypertension	cold extremities	0.164022	0.137931	0.970803	0.0196412
Toxic liver disease	encephalopathy	0.164022	0.333333	0.914089	0.0196412
Obsessive-Compulsive Disorder	tooth disorder	0.163066	0.571429	0.837838	0.0182498
Depressive Disorder	sleep disorder	0.162767	0.5	0.861017	0.0190682
Alzheimer Disease	cholelithiasis	0.161487	0.444444	0.877551	0.0201967
Depressive Disorder, Major	cholelithiasis	0.161487	0.444444	0.877551	0.0201967
Body Weight Changes	coma	0.160671	0.666667	0.801347	0.0184228
Anxiety Disorders	mouth ulceration	0.159787	0.5	0.857627	0.0206378
Depressive Disorder	mouth ulceration	0.159787	0.5	0.857627	0.0206378
Pain	hyperkalemia	0.159787	0.5	0.857627	0.0206378
Schizophrenia	paralytic ileus	0.15934	0.235294	0.940559	0.0225345
Ovarian Neoplasms	hypomagnesemia	0.158413	0.266667	0.930556	0.0229882
Alzheimer Disease	glaucoma	0.158121	0.444444	0.87415	0.0220557
Depressive Disorder, Major	paralysis	0.158121	0.444444	0.87415	0.0220557
Neoplasms	proctitis	0.158121	0.097561	0.980916	0.0220557
Obsessive-Compulsive Disorder	phlebitis	0.158006	0.571429	0.831081	0.020933
Diabetes Mellitus, Type 2	nail disorder	0.157391	0.307692	0.917241	0.0234147
Epilepsy	aphasia	0.157093	0.285714	0.923875	0.0236971
Epilepsy	neuritis	0.157093	0.285714	0.923875	0.0236971
Parkinson Disease	grand mal	0.157093	0.285714	0.923875	0.0236971
Depression, Postpartum	depersonalization	0.156797	0.4	0.887372	0.0231843
Esophageal Neoplasms	shock	0.156557	0.666667	0.794613	0.0206764
Muscular Diseases	vasculitis	0.156557	0.666667	0.794613	0.0206764
Myalgia unspecified	vasculitis	0.156557	0.666667	0.794613	0.0206764
Myositis	vasculitis	0.156557	0.666667	0.794613	0.0206764
Obsessive-Compulsive Disorder	bone pain	0.155562	0.571429	0.827703	0.0223689
Obsessive-Compulsive Disorder	herpes simplex	0.155562	0.571429	0.827703	0.0223689
Psychotic Disorders	diabetes mellitus	0.155562	0.571429	0.827703	0.0223689
Alzheimer Disease	cellulitis	0.154855	0.444444	0.870748	0.0240231
Torsades de Pointes	ventricular tachycardia	0.154855	0.444444	0.870748	0.0240231
Anxiety Disorders	contact dermatitis	0.154058	0.5	0.850847	0.0240286
Depressive Disorder	contact dermatitis	0.154058	0.5	0.850847	0.0240286
Psychotic Disorders	thrombophlebitis	0.153171	0.571429	0.824324	0.0238692
Cardiomyopathy, Dilated	myopathy	0.15317	0.4	0.883959	0.0254664
Cardiomyopathy, Dilated	sore throat	0.15317	0.4	0.883959	0.0254664
Depression, Postpartum	cyst	0.15317	0.4	0.883959	0.0254664
Depression, Postpartum	gastroesophageal reflux	0.15317	0.4	0.883959	0.0254664
Depression, Postpartum	myopathy	0.15317	0.4	0.883959	0.0254664
Ovarian Neoplasms	respiratory failure	0.152754	0.266667	0.927083	0.0265391
Esophageal Neoplasms	peripheral neuropathy	0.152594	0.666667	0.787879	0.0231119
HIV Infections	hepatic failure	0.152594	0.666667	0.787879	0.0231119
HIV Infections	peripheral neuropathy	0.152594	0.666667	0.787879	0.0231119
Multiple Myeloma	acute renal failure	0.152594	0.666667	0.787879	0.0231119
Muscular Diseases	acute renal failure	0.152594	0.666667	0.787879	0.0231119
Myalgia unspecified	acute renal failure	0.152594	0.666667	0.787879	0.0231119
Myositis	acute renal failure	0.152594	0.666667	0.787879	0.0231119
Osteosarcoma	acute renal failure	0.152594	0.666667	0.787879	0.0231119
Parkinson Disease	blepharitis	0.151886	0.285714	0.920415	0.027049
Parkinson Disease	galactorrhea	0.151886	0.285714	0.920415	0.027049
Alzheimer Disease	increased salivation	0.151683	0.444444	0.867347	0.0261014
Depressive Disorder, Major	alkaline phosphatase increased	0.151683	0.444444	0.867347	0.0261014
Anxiety Disorders	deafness	0.151301	0.5	0.847458	0.0258534
Anxiety Disorders	dry eyes	0.151301	0.5	0.847458	0.0258534
Anxiety Disorders	otitis media	0.151301	0.5	0.847458	0.0258534
Depressive Disorder	dry eyes	0.151301	0.5	0.847458	0.0258534
Neutropenia	hearing loss	0.151301	0.5	0.847458	0.0258534
Hypercholesterolemia	cataract	0.150831	0.571429	0.820946	0.0254351
Precursor Cell Lymphoblastic Leukemia-Lymphoma	cancer	0.150666	0.363636	0.893836	0.0274393
Muscular Diseases	hemolytic anemia	0.150665	0.666667	0.784512	0.0244
Myalgia unspecified	hemolytic anemia	0.150665	0.666667	0.784512	0.0244
Myositis	hemolytic anemia	0.150665	0.666667	0.784512	0.0244
Breast Neoplasms	pericarditis	0.150549	0.2	0.946996	0.0281949
Glaucoma	arachnoiditis	0.864581	1	0.996667	8.71355e-07
Glaucoma	Aseptic necrosis	0.864581	1	0.996667	8.71355e-07
Transplantation	CMV infection	0.746656	0.75	0.996656	3.47671e-06
Gastroesophageal Reflux	esophageal stricture	0.703562	1	0.99	4.35678e-06
Glaucoma	paraplegia	0.703562	1	0.99	4.35678e-06
Glaucoma	latent diabetes	0.607248	1	0.983333	1.2199e-05
Glaucoma	striae	0.607248	1	0.983333	1.2199e-05
Glaucoma	alkalosis	0.571548	1	0.98	1.82985e-05
Glaucoma	exophthalmos	0.541295	1	0.976667	2.61407e-05
Glaucoma	pseudotumor cerebri	0.541295	1	0.976667	2.61407e-05
Body Weight Changes	Diabetic ketoacidosis	0.539438	0.5	0.993266	4.2916e-05
Psychotic Disorders	Diabetic ketoacidosis	0.49742	0.428571	0.993243	7.47248e-05
Muscular Diseases	dermatomyositis	0.489899	0.5	0.989899	8.51854e-05
Myalgia unspecified	dermatomyositis	0.489899	0.5	0.989899	8.51854e-05
Myositis	dermatomyositis	0.489899	0.5	0.989899	8.51854e-05
Gastroesophageal Reflux	duodenitis	0.47231	1	0.966667	6.23019e-05
Glaucoma	papilledema	0.47231	1	0.966667	6.23019e-05
Glaucoma	paraparesis	0.47231	1	0.966667	2.17839e-07
Glaucoma	cardiomegaly	0.454344	1	0.963333	7.92933e-05
Hypercholesterolemia	dermatomyositis	0.451201	0.428571	0.989865	0.000147949
Atrial Fibrillation	arteritis	0.435137	0.6	0.979866	0.000177532
Obsessive-Compulsive Disorder	obesity	0.415058	0.428571	0.986486	0.000256306
Glaucoma	hypernatremia	0.410165	1	0.953333	0.00014813
nephrotoxicity	bacterial infections	0.403594	0.75	0.966555	0.000242977
Epilepsy	folate deficiency	0.387767	0.214286	0.99654	0.000308451
Transplantation	atrial flutter	0.387767	0.75	0.963211	0.000308451
Transplantation	hyperphosphatemia	0.387767	0.75	0.963211	0.000308451
Depressive Disorder	obesity	0.385743	0.375	0.986441	0.000405957
Obsessive-Compulsive Disorder	uterine fibroids	0.385743	0.428571	0.983108	0.000405957
Cytomegalovirus Infections	lactic dehydrogenase increased	0.376165	1	0.943333	0.000248336
Glaucoma	blistering	0.376165	1	0.943333	0.000248336
Glaucoma	pathological fracture	0.376165	1	0.943333	0.000248336
Organ Transplantation	lymphoma	0.376165	1	0.943333	0.000248336
Tobacco Use Disorder	abuse	0.376165	1	0.943333	0.000248336
Tobacco Use Disorder	sneezing	0.376165	1	0.943333	0.000248336
Colonic Neoplasms	cerebral infarction	0.373508	0.75	0.959866	0.000384573
Transplantation	atelectasis	0.373508	0.75	0.959866	0.000384573
Hyperlipidemias	dermatomyositis	0.371552	0.3	0.989761	0.000495804
Obsessive-Compulsive Disorder	fibrocystic breast	0.36131	0.428571	0.97973	0.000602785
Obsessive-Compulsive Disorder	salivary gland enlargement	0.36131	0.428571	0.97973	0.000602785
Anxiety Disorders	sleep apnea	0.358051	0.375	0.983051	0.000641352
Anxiety Disorders	uterine fibroids	0.358051	0.375	0.983051	0.000641352
Depressive Disorder	urethritis	0.358051	0.375	0.983051	0.000641352
Leukemia, Myeloid	acute leukemia	0.358051	0.375	0.983051	0.000641352
Glaucoma	cardiomyopathy	0.35739	1	0.936667	0.000335472
Organ Transplantation	carcinoma	0.35739	1	0.936667	0.000335472
Cardiomyopathy, Hypertrophic	claudication	0.356105	0.6	0.966443	0.000592243
Body Weight Changes	fecal impaction	0.352359	0.5	0.973064	0.000676539
Hepatic Veno-Occlusive Disease	fibrosis	0.348757	0.75	0.953177	0.000571783
Neurotoxicity Syndromes	fibrosis	0.348757	0.75	0.953177	0.000571783
Cardiomyopathy, Hypertrophic	ischemic colitis	0.341709	0.6	0.963087	0.000749905
Parkinson Disease	Diabetic ketoacidosis	0.341709	0.214286	0.99308	0.000749905
Organ Transplantation	hypomagnesemia	0.340955	1	0.93	0.000440906
Cardiovascular Diseases	polymyalgia rheumatica	0.340513	0.3	0.986348	0.000852406
Depression, Postpartum	testicular swelling	0.340513	0.3	0.986348	0.000852406
Anxiety Disorders	fibrocystic breast	0.334946	0.375	0.979661	0.000949893
Anxiety Disorders	salivary gland enlargement	0.334946	0.375	0.979661	0.000949893
Depressive Disorder	fibrocystic breast	0.334946	0.375	0.979661	0.000949893
Depressive Disorder, Major	urethritis	0.334946	0.333333	0.982993	0.000949893
Depressive Disorder, Major	uterine fibroids	0.334946	0.333333	0.982993	0.000949893
Pain	dysphoria	0.334946	0.375	0.979661	0.000949893
Drug Toxicity	adenitis	0.328724	0.2	0.993056	0.000932572
Transplantation	hypophosphatemia	0.327902	0.75	0.946488	0.000810569
Gastroesophageal Reflux	interstitial nephritis	0.326402	1	0.923333	0.000566381
Glaucoma	neuritis	0.326402	1	0.923333	0.000566381
Stevens-Johnson Syndrome	neuritis	0.326402	1	0.923333	0.000566381
Obsessive-Compulsive Disorder	retinal hemorrhage	0.322508	0.428571	0.972973	0.00116017
Psychotic Disorders	fecal impaction	0.322508	0.428571	0.972973	0.00116017
Body Weight Changes	torticollis	0.32061	0.5	0.96633	0.00115482
Glaucoma	hirsutism	0.319722	1	0.92	0.000637178
Organ Transplantation	hirsutism	0.319722	1	0.92	0.000637178
Breast Neoplasms	cryptococcosis	0.318626	0.15	0.996466	0.000951128
Transplantation	ascites	0.318626	0.75	0.943144	0.000951128
Cardiomyopathy, Dilated	hepatoma	0.315257	0.3	0.982935	0.00133984
Depression, Postpartum	abnormal electroencephalogram	0.315257	0.3	0.982935	0.00133984
Depression, Postpartum	urethritis	0.315257	0.3	0.982935	0.00133984
Pain	aseptic meningitis	0.315257	0.375	0.976271	0.00133984
Pain	drug withdrawal	0.315257	0.375	0.976271	0.00133984
Depressive Disorder, Major	fibrocystic breast	0.312925	0.333333	0.979592	0.00140329
Depressive Disorder, Major	keratoconjunctivitis	0.312925	0.333333	0.979592	0.00140329
Parkinson Disease	mitral insufficiency	0.307247	0.214286	0.989619	0.0014585
Obsessive-Compulsive Disorder	drug dependence	0.306706	0.428571	0.969595	0.00153118
Obsessive-Compulsive Disorder	pulmonary hypertension	0.306706	0.428571	0.969595	0.00153118
Schizophrenia	Diabetic ketoacidosis	0.306145	0.176471	0.993007	0.00137942
Hepatic Veno-Occlusive Disease	hyperpigmentation	0.301935	0.75	0.936455	0.00127815
Transplantation	hypercalcemia	0.301935	0.75	0.936455	0.00127815
Glaucoma	peptic ulcer	0.301662	1	0.91	0.000884425
Organ Transplantation	Clotting	0.301662	1	0.91	0.000884425
Anxiety Disorders	retinal hemorrhage	0.298194	0.375	0.972881	0.00181896
Depressive Disorder	retinal hemorrhage	0.298194	0.375	0.972881	0.00181896
Pain	fecal impaction	0.298194	0.375	0.972881	0.00181896
Glaucoma	osteoporosis	0.296213	1	0.906667	0.000979185
Leukemia, Myelogenous, Chronic, BCR-ABL Positive	Nasopharyngitis	0.296213	1	0.906667	0.000979185
Tobacco Use Disorder	rhinorrhea	0.296213	1	0.906667	0.000979185
Body Weight Changes	liver fatty	0.295181	0.5	0.959596	0.00180912
Transplantation	hypertriglyceridemia	0.294384	0.75	0.93311	0.00146601
Depression, Postpartum	fibrocystic breast	0.294141	0.3	0.979522	0.00197434
Depression, Postpartum	scleritis	0.294141	0.3	0.979522	0.00197434
Obsessive-Compulsive Disorder	supraventricular extrasystoles	0.292676	0.428571	0.966216	0.00197027
Psychotic Disorders	torticollis	0.292676	0.428571	0.966216	0.00197027
Cytomegalovirus Infections	pleural effusion	0.291011	1	0.903333	0.00108048
Glaucoma	hepatomegaly	0.291011	1	0.903333	0.00108048
Carcinoma, Non-Small-Cell Lung	hypomagnesemia	0.287288	0.75	0.929766	0.00167103
nephrotoxicity	hypomagnesemia	0.287288	0.75	0.929766	0.00167103
Transplantation	hypomagnesemia	0.287288	0.75	0.929766	0.00167103
Organ Transplantation	gastric ulcer	0.286039	1	0.9	0.00118853
Depressive Disorder	pulmonary hypertension	0.283203	0.375	0.969492	0.00239452
Leukemia	acute leukemia	0.283203	0.25	0.982818	0.00239452
Leukemia	ureteral obstruction	0.283203	0.25	0.982818	0.00239452
Leukemia, Myeloid	myelodysplastic syndrome	0.283203	0.375	0.969492	0.00239452
Leukemia, Myeloid, Acute	acute leukemia	0.283203	0.25	0.982818	0.00239452
Leukemia, Myeloid, Acute	ureteral obstruction	0.283203	0.25	0.982818	0.00239452
Lung Neoplasms	interstitial lung disease	0.283203	0.25	0.982818	0.00239452
Pain	respiratory arrest	0.283203	0.375	0.969492	0.00239452
Epilepsy	apraxia	0.2801	0.214286	0.986159	0.00248203
Epilepsy	nodule	0.2801	0.214286	0.986159	0.00248203
Obsessive-Compulsive Disorder	choreoathetosis	0.2801	0.428571	0.962838	0.00248203
Obsessive-Compulsive Disorder	erythema nodosum	0.2801	0.428571	0.962838	0.00248203
Obsessive-Compulsive Disorder	mastitis	0.2801	0.428571	0.962838	0.00248203
Obsessive-Compulsive Disorder	stridor	0.2801	0.428571	0.962838	0.00248203
Obsessive-Compulsive Disorder	uterine hemorrhage	0.2801	0.428571	0.962838	0.00248203
Parkinson Disease	adenomas	0.2801	0.214286	0.986159	0.00248203
Breast Neoplasms	vulvovaginitis	0.278578	0.15	0.992933	0.00227679
Colorectal Neoplasms	intestinal perforation	0.277845	0.272727	0.979452	0.00267352
Depressive Disorder, Major	retinal hemorrhage	0.277845	0.333333	0.972789	0.00267352
Organ Transplantation	cancer	0.276715	1	0.893333	0.00142575
Carcinoma, Non-Small-Cell Lung	interstitial pneumonitis	0.274286	0.75	0.923077	0.00213526
Hepatic Veno-Occlusive Disease	interstitial pneumonitis	0.274286	0.75	0.923077	0.00213526
Body Weight Changes	hypothermia	0.274165	0.5	0.952862	0.00266223
Esophageal Neoplasms	fibrosis	0.274165	0.5	0.952862	0.00266223
HIV Infections	chest pain substernal	0.274165	0.5	0.952862	0.00266223
HIV Infections	esophageal ulcer	0.274165	0.5	0.952862	0.00266223
Multiple Myeloma	mental depression	0.274165	0.5	0.952862	0.00266223
Schizophrenia	mitral insufficiency	0.274165	0.176471	0.98951	0.00266223
Gastroesophageal Reflux	ulcerative stomatitis	0.272336	1	0.89	0.00155537
Anxiety Disorders	torticollis	0.269879	0.375	0.966102	0.00307333
Depressive Disorder	supraventricular extrasystoles	0.269879	0.375	0.966102	0.00307333
Drug Toxicity	testicular swelling	0.268732	0.2	0.986111	0.00307083
Psychotic Disorders	liver fatty	0.268732	0.428571	0.959459	0.00307083
Body Weight Changes	hypochromic anemia	0.264923	0.5	0.949495	0.00316998
Cytomegalovirus Infections	abdominal distention	0.264077	1	0.883333	0.00183769
Gastroesophageal Reflux	hypothyroidism	0.264077	1	0.883333	0.00183769
Glaucoma	abdominal distention	0.264077	1	0.883333	0.00183769
Glaucoma	abscess	0.264077	1	0.883333	0.00183769
Glaucoma	myopathy	0.264077	1	0.883333	0.00183769
Organ Transplantation	abscess	0.264077	1	0.883333	0.00183769
Depressive Disorder, Major	drug dependence	0.263512	0.333333	0.969388	0.00351053
Depressive Disorder, Major	pulmonary hypertension	0.263512	0.333333	0.969388	0.00351053
Hepatic Veno-Occlusive Disease	pulmonary fibrosis	0.262632	0.75	0.916388	0.00267615
Depression, Postpartum	ovarian cyst	0.260451	0.3	0.972696	0.00374235
Depression, Postpartum	retinal hemorrhage	0.260451	0.3	0.972696	0.00374235
Gastroesophageal Reflux	moniliasis	0.260177	1	0.88	0.00199083
Organ Transplantation	hyperlipidemia	0.260177	1	0.88	0.00199083
Organ Transplantation	moniliasis	0.260177	1	0.88	0.00199083
Obsessive-Compulsive Disorder	concentration impaired	0.258382	0.428571	0.956081	0.00374077
Obsessive-Compulsive Disorder	hyperthyroidism	0.258382	0.428571	0.956081	0.00374077
Obsessive-Compulsive Disorder	hypoventilation	0.258382	0.428571	0.956081	0.00374077
Anxiety Disorders	choreoathetosis	0.257923	0.375	0.962712	0.00386173
Anxiety Disorders	erythema nodosum	0.257923	0.375	0.962712	0.00386173
Anxiety Disorders	mastitis	0.257923	0.375	0.962712	0.00386173
Anxiety Disorders	stridor	0.257923	0.375	0.962712	0.00386173
Anxiety Disorders	uterine hemorrhage	0.257923	0.375	0.962712	0.00386173
Depressive Disorder	choreoathetosis	0.257923	0.375	0.962712	0.00386173
Depressive Disorder	erythema nodosum	0.257923	0.375	0.962712	0.00386173
Depressive Disorder	mastitis	0.257923	0.375	0.962712	0.00386173
Depressive Disorder	stridor	0.257923	0.375	0.962712	0.00386173
Epilepsy	contracture	0.257923	0.214286	0.982699	0.00386173
Epilepsy	strabismus	0.257923	0.214286	0.982699	0.00386173
Leukemia, Myeloid	leukemia	0.257923	0.375	0.962712	0.00386173
Leukemia, Myeloid	sinus tachycardia	0.257923	0.375	0.962712	0.00386173
Pain	bloating	0.257923	0.375	0.962712	0.00386173
Cystitis	constitutional symptoms	0.256418	1	0.876667	0.00215225
Gastroesophageal Reflux	cholelithiasis	0.256418	1	0.876667	0.00215225
Head and Neck Neoplasms	constitutional symptoms	0.256418	1	0.876667	0.00215225
Lymphoma	constitutional symptoms	0.256418	1	0.876667	0.00215225
Pancreatic Neoplasms	connective tissue disorders	0.256418	1	0.876667	0.00215225
Peripheral Nervous System Diseases	constitutional symptoms	0.256418	1	0.876667	0.00215225
Stomach Neoplasms	constitutional symptoms	0.256418	1	0.876667	0.00215225
Cytomegalovirus Infections	glaucoma	0.252789	1	0.873333	0.00232216
Gastroesophageal Reflux	albuminuria	0.252789	1	0.873333	0.00232216
Glaucoma	glaucoma	0.252789	1	0.873333	0.00232216
Organ Transplantation	skin ulcer	0.252789	1	0.873333	0.00232216
nephrotoxicity	blindness	0.252098	0.75	0.909699	0.00329891
Transplantation	Clotting	0.252098	0.75	0.909699	0.00329891
Transplantation	oral moniliasis	0.252098	0.75	0.909699	0.00329891
Alzheimer Disease	intracranial hemorrhage	0.250761	0.333333	0.965986	0.00449422
Depressive Disorder, Major	torticollis	0.250761	0.333333	0.965986	0.00449422
HIV	iritis	0.250761	0.333333	0.965986	0.00449422
Non-small cell lung cancer	hypomagnesemia	0.249791	0.6	0.92953	0.00395849
Glaucoma	petechiae	0.249285	1	0.87	0.00250079
Leukemia, Myelogenous, Chronic, BCR-ABL Positive	herpes zoster	0.249285	1	0.87	0.00250079
Organ Transplantation	cellulitis	0.249285	1	0.87	0.00250079
Organ Transplantation	herpes zoster	0.249285	1	0.87	0.00250079
Pancreatic Neoplasms	cellulitis	0.249285	1	0.87	0.00250079
Stevens-Johnson Syndrome	amblyopia	0.249285	1	0.87	0.00250079
Obsessive-Compulsive Disorder	chest pain substernal	0.2489	0.428571	0.952703	0.00449575
Psychotic Disorders	hypothermia	0.2489	0.428571	0.952703	0.00449575
Schizophrenia	corneal opacity	0.2489	0.176471	0.986014	0.00449575
Body Weight Changes	thrombocythemia	0.248436	0.5	0.942761	0.0043602
Breast Neoplasms	mood alteration	0.248436	0.15	0.989399	0.0043602
Esophageal Neoplasms	ascites	0.248436	0.5	0.942761	0.0043602
HIV Infections	folliculitis	0.248436	0.5	0.942761	0.0043602
Drug Toxicity	strabismus	0.247104	0.2	0.982639	0.00476561
Ovarian Neoplasms	ureteral obstruction	0.247104	0.2	0.982639	0.00476561
Depression, Postpartum	drug dependence	0.246664	0.3	0.969283	0.00490147
Depression, Postpartum	epididymitis	0.246664	0.3	0.969283	0.00490147
Depression, Postpartum	hypertrichosis	0.246664	0.3	0.969283	0.00490147
Depression, Postpartum	pulmonary hypertension	0.246664	0.3	0.969283	0.00490147
Cytomegalovirus Infections	alkaline phosphatase increased	0.245897	1	0.866667	0.00268835
Gastroesophageal Reflux	menstrual disorder	0.245897	1	0.866667	0.00268835
Pancreatic Neoplasms	alkaline phosphatase increased	0.245897	1	0.866667	0.00268835
Leukemia, Myelogenous, Chronic, BCR-ABL Positive	SGOT increased	0.242618	1	0.863333	0.00288506
Organ Transplantation	bilirubinemia	0.242618	1	0.863333	0.00288506
Carcinoma, Non-Small-Cell Lung	pleural effusion	0.242508	0.75	0.90301	0.00400858
Obsessive-Compulsive Disorder	cerebral ischemia	0.240164	0.428571	0.949324	0.00533943
Obsessive-Compulsive Disorder	hypochromic anemia	0.240164	0.428571	0.949324	0.00533943
Obsessive-Compulsive Disorder	pyuria	0.240164	0.428571	0.949324	0.00533943
Psychotic Disorders	hypochromic anemia	0.240164	0.428571	0.949324	0.00533943
Gastroesophageal Reflux	sleep disorder	0.239444	1	0.86	0.00309113
Stevens-Johnson Syndrome	leukocytosis	0.239444	1	0.86	0.00309113
Tobacco Use Disorder	irritability	0.239444	1	0.86	0.00309113
Depressive Disorder, Major	choreoathetosis	0.239306	0.333333	0.962585	0.00563272
Depressive Disorder, Major	erythema nodosum	0.239306	0.333333	0.962585	0.00563272
Depressive Disorder, Major	mastitis	0.239306	0.333333	0.962585	0.00563272
Depressive Disorder, Major	stridor	0.239306	0.333333	0.962585	0.00563272
Depressive Disorder, Major	uterine hemorrhage	0.239306	0.333333	0.962585	0.00563272
Parkinson Disease	polydipsia	0.239306	0.214286	0.979239	0.00563272
Nausea	grand mal	0.237803	0.6	0.922819	0.00503164
Anxiety Disorders	concentration impaired	0.237243	0.375	0.955932	0.00579044
Anxiety Disorders	hyperthyroidism	0.237243	0.375	0.955932	0.00579044
Depressive Disorder	concentration impaired	0.237243	0.375	0.955932	0.00579044
Depressive Disorder	hyperthyroidism	0.237243	0.375	0.955932	0.00579044
Depressive Disorder	hypoventilation	0.237243	0.375	0.955932	0.00579044
Pain	tendinitis	0.237243	0.375	0.955932	0.00579044
Cytomegalovirus Infections	mouth ulceration	0.236367	1	0.856667	0.00330679
Organ Transplantation	hyperkalemia	0.236367	1	0.856667	0.00330679
Cardiomyopathy, Dilated	claudication	0.234387	0.3	0.96587	0.00625895
Depression, Postpartum	duodenitis	0.234387	0.3	0.96587	0.00625895
Osteosarcoma	optic neuritis	0.234101	0.5	0.936027	0.00579866
Neurotoxicity Syndromes	wheezing	0.233721	0.75	0.896321	0.00481009
Atrial Fibrillation	shortness of breath	0.23228	0.6	0.919463	0.0056307
Obsessive-Compulsive Disorder	tardive dyskinesia	0.232076	0.428571	0.945946	0.00627524
Asthma	sinus headache	0.232004	0.25	0.972509	0.00658674
Gestational hypertension	nasal congestion	0.230489	1	0.85	0.00376774
Pre-Eclampsia	nasal congestion	0.230489	1	0.85	0.00376774
Tobacco Use Disorder	nasal congestion	0.230489	1	0.85	0.00376774
Transplantation	cancer	0.229593	0.75	0.892977	0.00524678
Alzheimer Disease	otitis externa	0.228931	0.333333	0.959184	0.00693339
Torsades de Pointes	hyperhidrosis	0.228931	0.333333	0.959184	0.00693339
Anxiety Disorders	chest pain substernal	0.2282	0.375	0.952542	0.00694127
Anxiety Disorders	halitosis	0.2282	0.375	0.952542	0.00694127
Anxiety Disorders	hypothermia	0.2282	0.375	0.952542	0.00694127
Depressive Disorder	halitosis	0.2282	0.375	0.952542	0.00694127
Gastroesophageal Reflux	dry eyes	0.227677	1	0.846667	0.00401346
Gastroesophageal Reflux	dysmenorrhea	0.227677	1	0.846667	0.00401346
Gastroesophageal Reflux	otitis media	0.227677	1	0.846667	0.00401346
Organ Transplantation	deafness	0.227677	1	0.846667	0.00401346
Ototoxicity	hearing loss	0.227677	1	0.846667	0.00401346
Tobacco Use Disorder	dysmenorrhea	0.227677	1	0.846667	0.00401346
HIV Infections	hypertriglyceridemia	0.227592	0.5	0.93266	0.00661632
Depression	pms	0.227032	0.107143	0.992727	0.00627299
Gastroesophageal Reflux	glossitis	0.224944	1	0.843333	0.00426964
Gastroesophageal Reflux	vaginitis	0.224944	1	0.843333	0.00426964
Organ Transplantation	hyperuricemia	0.224944	1	0.843333	0.00426964
Obsessive-Compulsive Disorder	pathological fracture	0.224555	0.428571	0.942568	0.00730642
Obsessive-Compulsive Disorder	thrombocythemia	0.224555	0.428571	0.942568	0.00730642
Psychotic Disorders	abuse	0.224555	0.428571	0.942568	0.00730642
Psychotic Disorders	thrombocythemia	0.224555	0.428571	0.942568	0.00730642
Cardiomyopathy, Dilated	ischemic colitis	0.223347	0.3	0.962457	0.00782452
Depression, Postpartum	erythema nodosum	0.223347	0.3	0.962457	0.00782452
Depression, Postpartum	mastitis	0.223347	0.3	0.962457	0.00782452
Depression, Postpartum	stridor	0.223347	0.3	0.962457	0.00782452
Depression, Postpartum	uterine hemorrhage	0.223347	0.3	0.962457	0.00782452
Depression, Postpartum	Vestibular Disorders	0.223347	0.3	0.962457	0.00782452
Epilepsy	drug withdrawal	0.223347	0.214286	0.975779	0.00782452
Nausea	heart block	0.222037	0.6	0.912752	0.00695966
Esophageal Neoplasms	hypomagnesemia	0.221462	0.5	0.929293	0.00750226
Multiple Myeloma	hypomagnesemia	0.221462	0.5	0.929293	0.00750226
Anxiety Disorders	cerebral ischemia	0.21986	0.375	0.949153	0.00822275
Anxiety Disorders	pyuria	0.21986	0.375	0.949153	0.00822275
Depressive Disorder	hypochromic anemia	0.21986	0.375	0.949153	0.00822275
Depressive Disorder	pyuria	0.21986	0.375	0.949153	0.00822275
Gastroesophageal Reflux	tooth disorder	0.219703	1	0.836667	0.00481424
Glaucoma	euphoria	0.219703	1	0.836667	0.00481424
Depressive Disorder, Major	concentration impaired	0.219465	0.333333	0.955782	0.0084029
Depressive Disorder, Major	hyperthyroidism	0.219465	0.333333	0.955782	0.0084029
Depressive Disorder, Major	hypoventilation	0.219465	0.333333	0.955782	0.0084029
Asthma	lower respiratory infection	0.219072	0.25	0.969072	0.00858302
Lung Neoplasms	electrolyte imbalance	0.219072	0.25	0.969072	0.00858302
Neurotoxicity Syndromes	hypocalcemia	0.21813	0.75	0.882943	0.00670756
Transplantation	gastroesophageal reflux	0.21813	0.75	0.882943	0.00670756
Transplantation	hypocalcemia	0.21813	0.75	0.882943	0.00670756
Obsessive-Compulsive Disorder	cerebrovascular disorder	0.217533	0.428571	0.939189	0.00843598
Obsessive-Compulsive Disorder	dysphonia	0.217533	0.428571	0.939189	0.00843598
Cytomegalovirus Infections	aplastic anemia	0.217186	1	0.833333	0.00510309
Glaucoma	muscle weakness	0.217186	1	0.833333	0.00510309
Stevens-Johnson Syndrome	aplastic anemia	0.217186	1	0.833333	0.00510309
Organ Transplantation	gout	0.214735	1	0.83	0.00540327
Transplantation	hyperlipidemia	0.214583	0.75	0.879599	0.00724662
Transplantation	ventricular extrasystoles	0.214583	0.75	0.879599	0.00724662
Depression, Postpartum	keratitis	0.213337	0.3	0.959044	0.00960678
Ovarian Neoplasms	ARDS	0.213337	0.2	0.975694	0.00960678
Nausea	supraventricular tachycardia	0.212722	0.6	0.90604	0.00847051
Glaucoma	diabetes mellitus	0.212346	1	0.826667	0.005715
Leukemia, Myelogenous, Chronic, BCR-ABL Positive	heart disease	0.212346	1	0.826667	0.005715
Leukemia, Myelogenous, Chronic, BCR-ABL Positive	herpes simplex	0.212346	1	0.826667	0.005715
Organ Transplantation	diabetes mellitus	0.212346	1	0.826667	0.005715
Organ Transplantation	herpes simplex	0.212346	1	0.826667	0.005715
Coronary Disease	tenesmus	0.212131	0.375	0.945763	0.00963912
Depressive Disorder	tardive dyskinesia	0.212131	0.375	0.945763	0.00963912
Leukemia, Myeloid	tenesmus	0.212131	0.375	0.945763	0.00963912
Neutropenia	hypophosphatemia	0.212131	0.375	0.945763	0.00963912
Colonic Neoplasms	constitutional symptoms	0.211158	0.75	0.876254	0.00781266
Hepatic Veno-Occlusive Disease	constitutional symptoms	0.211158	0.75	0.876254	0.00781266
Heart Failure	complete heart block	0.210954	0.136364	0.985765	0.00966674
Heart Failure	sinus arrest	0.210954	0.136364	0.985765	0.00966674
Obsessive-Compulsive Disorder	carcinoma	0.210954	0.428571	0.935811	0.00966674
Obsessive-Compulsive Disorder	optic neuritis	0.210954	0.428571	0.935811	0.00966674
Depressive Disorder, Major	abdominal cramps	0.210775	0.333333	0.952381	0.0100472
Depressive Disorder, Major	halitosis	0.210775	0.333333	0.952381	0.0100472
Schizophrenia	bruxism	0.210775	0.176471	0.979021	0.0100472
Schizophrenia	polydipsia	0.210775	0.176471	0.979021	0.0100472
Body Weight Changes	bundle branch block	0.210191	0.5	0.922559	0.00948637
Body Weight Changes	suicide attempt	0.210191	0.5	0.922559	0.00948637
Osteosarcoma	interstitial pneumonitis	0.210191	0.5	0.922559	0.00948637
Glaucoma	thrombophlebitis	0.210017	1	0.823333	0.00603849
Organ Transplantation	tumor	0.210017	1	0.823333	0.00603849
Transplantation	albuminuria	0.207849	0.75	0.87291	0.00840622
Cytomegalovirus Infections	sepsis	0.207745	1	0.82	0.00637396
Glaucoma	cataract	0.207745	1	0.82	0.00637396
Leukemia, Myelogenous, Chronic, BCR-ABL Positive	sepsis	0.207745	1	0.82	0.00637396
Organ Transplantation	cataract	0.207745	1	0.82	0.00637396
Organ Transplantation	leg cramps	0.207745	1	0.82	0.00637396
Organ Transplantation	nocturia	0.207745	1	0.82	0.00637396
Diabetes Mellitus, Type 2	porphyria	0.207533	0.230769	0.968966	0.0109045
Lung Neoplasms	lymphedema	0.207533	0.25	0.965636	0.0109045
Gastroesophageal Reflux	hiccup	0.205527	1	0.816667	0.00672163
Glaucoma	hiccup	0.205527	1	0.816667	0.00672163
Glaucoma	pulmonary edema	0.205527	1	0.816667	0.00672163
Organ Transplantation	hiccup	0.205527	1	0.816667	0.00672163
Anxiety Disorders	lactic dehydrogenase increased	0.204936	0.375	0.942373	0.0111942
Breast Neoplasms	onycholysis	0.204936	0.15	0.982332	0.0111942
Breast Neoplasms	ureteral obstruction	0.204936	0.15	0.982332	0.0111942
Depressive Disorder	lactic dehydrogenase increased	0.204936	0.375	0.942373	0.0111942
Depressive Disorder	thrombocythemia	0.204936	0.375	0.942373	0.0111942
Pain	pathological fracture	0.204936	0.375	0.942373	0.0111942
nephrotoxicity	cellulitis	0.204648	0.75	0.869565	0.00902785
Transplantation	cellulitis	0.204648	0.75	0.869565	0.00902785
Depression, Postpartum	concentration impaired	0.204196	0.3	0.955631	0.0116132
Depression, Postpartum	enteritis	0.204196	0.3	0.955631	0.0116132
Gastroesophageal Reflux	polyuria	0.203362	1	0.813333	0.00708172
Leukemia, Myelogenous, Chronic, BCR-ABL Positive	Vascular Disorders	0.203362	1	0.813333	0.00708172
Depressive Disorder, Major	hypochromic anemia	0.202753	0.333333	0.94898	0.0118717
Depressive Disorder, Major	pyuria	0.202753	0.333333	0.94898	0.0118717
Transplantation	alkaline phosphatase increased	0.201549	0.75	0.866221	0.00967805
Transplantation	delirium	0.201549	0.75	0.866221	0.00967805
Schizophrenia	stuttering	0.201488	0.411765	0.884615	0.00014813
Venous Thrombosis	ulcer	0.201246	1	0.81	0.00745444
Heart Arrest	renal insufficiency	0.200187	0.6	0.895973	0.0110961
Non-small cell lung cancer	renal insufficiency	0.200187	0.6	0.895973	0.0110961
Seizures	renal insufficiency	0.200187	0.6	0.895973	0.0110961
Syncope	renal insufficiency	0.200187	0.6	0.895973	0.0110961
Ventricular Fibrillation	renal insufficiency	0.200187	0.6	0.895973	0.0110961
Body Weight Changes	fecal incontinence	0.200041	0.5	0.915825	0.0117648
Depression	excitement	0.200041	0.107143	0.989091	0.0117648
Depression	somnambulism	0.200041	0.107143	0.989091	0.0117648
Colorectal Neoplasms	cerebral infarction	0.19973	0.272727	0.958904	0.0128117
Ovarian Neoplasms	enterocolitis	0.19973	0.2	0.972222	0.0128117
Hepatic Veno-Occlusive Disease	bilirubinemia	0.198546	0.75	0.862876	0.0103574
nephrotoxicity	bilirubinemia	0.198546	0.75	0.862876	0.0103574
Transplantation	bilirubinemia	0.198546	0.75	0.862876	0.0103574
Transplantation	SGOT increased	0.198546	0.75	0.862876	0.0103574
Anxiety Disorders	cerebrovascular disorder	0.198211	0.375	0.938983	0.0128916
Depressive Disorder	cerebrovascular disorder	0.198211	0.375	0.938983	0.0128916
Depressive Disorder	dysphonia	0.198211	0.375	0.938983	0.0128916
Bipolar Disorder	swelling	0.197157	1	0.803333	0.00823866
Gastroesophageal Reflux	arthrosis	0.197157	1	0.803333	0.00823866
Glaucoma	arthrosis	0.197157	1	0.803333	0.00823866
Organ Transplantation	arthrosis	0.197157	1	0.803333	0.00823866
Asthma	ear infection	0.197137	0.25	0.962199	0.0135629
Epilepsy	hypertrichosis	0.197137	0.214286	0.968858	0.0135629
Epilepsy	paranoia	0.197137	0.214286	0.968858	0.0135629
Leukemia	leukemia	0.197137	0.25	0.962199	0.0135629
Leukemia	sinus tachycardia	0.197137	0.25	0.962199	0.0135629
Leukemia, Myeloid, Acute	erythema nodosum	0.197137	0.25	0.962199	0.0135629
Leukemia, Myeloid, Acute	sinus tachycardia	0.197137	0.25	0.962199	0.0135629
Lung Neoplasms	ischemic colitis	0.197137	0.25	0.962199	0.0135629
Lung Neoplasms	sinus tachycardia	0.197137	0.25	0.962199	0.0135629
Parkinson Disease	facial paralysis	0.197137	0.214286	0.968858	0.0135629
Cardiovascular Diseases	memory loss	0.195796	0.3	0.952218	0.0138504
Depression, Postpartum	halitosis	0.195796	0.3	0.952218	0.0138504
Diabetes Mellitus	leukocytoclastic vasculitis	0.195796	0.3	0.952218	0.0138504
Schizophrenia	exophthalmos	0.195796	0.176471	0.975524	0.0138504
Schizophrenia	retinopathy	0.195796	0.176471	0.975524	0.0138504
Hypertension	arm pain	0.195326	0.103448	0.989051	0.0130183
Myocardial Infarction	pemphigus	0.19531	0.157895	0.978873	0.013881
Bipolar Disorder	coma	0.19518	1	0.8	0.0086506
Obsessive-Compulsive Disorder	hepatic necrosis	0.193423	0.428571	0.925676	0.0139913
nephrotoxicity	hyperkalemia	0.192809	0.75	0.856187	0.0118052
Transplantation	hyperkalemia	0.192809	0.75	0.856187	0.0118052
Transplantation	mouth ulceration	0.192809	0.75	0.856187	0.0118052
Anxiety Disorders	optic neuritis	0.191904	0.375	0.935593	0.0147344
Depressive Disorder	carcinoma	0.191904	0.375	0.935593	0.0147344
Depressive Disorder	optic neuritis	0.191904	0.375	0.935593	0.0147344
Leukemia, Myeloid	hyperpigmentation	0.191904	0.375	0.935593	0.0147344
Pain	elevated liver enzymes	0.191904	0.375	0.935593	0.0147344
Glaucoma	esophagitis	0.191351	1	0.793333	0.0095152
Organ Transplantation	esophagitis	0.191351	1	0.793333	0.0095152
Peripheral Nervous System Diseases	shock	0.191351	1	0.793333	0.0095152
Stevens-Johnson Syndrome	vasculitis	0.191351	1	0.793333	0.0095152
Colorectal Neoplasms	tendinitis	0.19086	0.272727	0.955479	0.0154481
Body Weight Changes	Toothache	0.190823	0.5	0.909091	0.01435
Multiple Myeloma	blindness	0.190823	0.5	0.909091	0.01435
Multiple Myeloma	oral moniliasis	0.190823	0.5	0.909091	0.01435
Osteoporosis, Postmenopausal	peptic ulcer	0.190823	0.5	0.909091	0.01435
Glaucoma	ecchymosis	0.189497	1	0.79	0.0099683
Leukemia, Myelogenous, Chronic, BCR-ABL Positive	ecchymosis	0.189497	1	0.79	0.0099683
Non-small cell lung cancer	ischemia	0.189062	0.6	0.885906	0.0141757
Depressive Disorder, Major	lactic dehydrogenase increased	0.188375	0.333333	0.942177	0.0160793
Depressive Disorder, Major	pathological fracture	0.188375	0.333333	0.942177	0.0160793
Depressive Disorder, Major	thrombocythemia	0.188375	0.333333	0.942177	0.0160793
Obsessive-Compulsive Disorder	hematoma	0.188197	0.428571	0.922297	0.015651
Obsessive-Compulsive Disorder	neuritis	0.188197	0.428571	0.922297	0.015651
Psychotic Disorders	bundle branch block	0.188197	0.428571	0.922297	0.015651
Psychotic Disorders	suicide attempt	0.188197	0.428571	0.922297	0.015651
Depression, Postpartum	hypochromic anemia	0.188033	0.3	0.948805	0.0163238
Lung Neoplasms	keratitis	0.187693	0.25	0.958763	0.0165677
Cytomegalovirus Infections	peripheral neuropathy	0.18768	1	0.786667	0.0104356
Head and Neck Neoplasms	peripheral neuropathy	0.18768	1	0.786667	0.0104356
Pancreatic Neoplasms	hepatic failure	0.18768	1	0.786667	0.0104356
Esophageal Neoplasms	supraventricular tachycardia	0.186517	0.5	0.905724	0.015761
Epilepsy	iritis	0.186145	0.214286	0.965398	0.0171439
Anxiety Disorders	voice alteration	0.185968	0.375	0.932203	0.0167255
Depressive Disorder	voice alteration	0.185968	0.375	0.932203	0.0167255
Neutropenia	hypertriglyceridemia	0.185968	0.375	0.932203	0.0167255
Gastroesophageal Reflux	hemolytic anemia	0.1859	1	0.783333	0.0109172
Glaucoma	cardiac arrest	0.1859	1	0.783333	0.0109172
Stevens-Johnson Syndrome	hemolytic anemia	0.1859	1	0.783333	0.0109172
Carcinoma, Non-Small-Cell Lung	hearing loss	0.184803	0.75	0.846154	0.0142077
nephrotoxicity	deafness	0.184803	0.75	0.846154	0.0142077
nephrotoxicity	hearing loss	0.184803	0.75	0.846154	0.0142077
Organ Transplantation	hypoglycemia	0.184155	1	0.78	0.0114134
Stevens-Johnson Syndrome	amnesia	0.184155	1	0.78	0.0114134
Tobacco Use Disorder	amnesia	0.184155	1	0.78	0.0114134
Obsessive-Compulsive Disorder	hirsutism	0.183232	0.428571	0.918919	0.017423
Obsessive-Compulsive Disorder	ventricular fibrillation	0.183232	0.428571	0.918919	0.017423
Gastroesophageal Reflux	melena	0.182444	1	0.776667	0.0119245
HIV Infections	hepatomegaly	0.182392	0.5	0.902357	0.0172528
HIV Infections	hyperesthesia	0.182392	0.5	0.902357	0.0172528
Multiple Myeloma	pleural effusion	0.182392	0.5	0.902357	0.0172528
Neoplasms, Second Primary	hyperuricemia	0.182278	0.75	0.842809	0.0150718
Transplantation	hyperuricemia	0.182278	0.75	0.842809	0.0150718
Alzheimer Disease	tooth caries	0.181888	0.333333	0.938776	0.01847
Depressive Disorder, Major	cerebrovascular disorder	0.181888	0.333333	0.938776	0.01847
Depressive Disorder, Major	dysphonia	0.181888	0.333333	0.938776	0.01847
Myocardial Infarction	aseptic meningitis	0.180825	0.157895	0.975352	0.0190381
Bipolar Disorder	urinary incontinence	0.180765	1	0.773333	0.0124506
Gastroesophageal Reflux	gynecomastia	0.180765	1	0.773333	0.0124506
Glaucoma	congestive heart failure	0.180765	1	0.773333	0.0124506
Organ Transplantation	urinary incontinence	0.180765	1	0.773333	0.0124506
Stevens-Johnson Syndrome	exfoliative dermatitis	0.180765	1	0.773333	0.0124506
Neutropenia	hypomagnesemia	0.180366	0.375	0.928814	0.0188671
Pain	duodenal ulcer	0.180366	0.375	0.928814	0.0188671
cancer or viral infections	constitutional symptoms	0.179079	0.6	0.875839	0.0177326
Nausea	myocardial ischemia	0.179079	0.6	0.875839	0.0177326
Leukemia	pericardial effusion	0.179053	0.25	0.955326	0.0199266
Leukemia, Myeloid, Acute	pericardial effusion	0.179053	0.25	0.955326	0.0199266
Lung Neoplasms	elevated liver function tests	0.179053	0.25	0.955326	0.0199266
Depression	corneal opacity	0.178505	0.107143	0.985455	0.0193091
Depression	endometriosis	0.178505	0.107143	0.985455	0.0193091
Depression	obesity	0.178505	0.107143	0.985455	0.0193091
Obsessive-Compulsive Disorder	coronary artery disease	0.178505	0.428571	0.915541	0.0193091
Psychotic Disorders	fecal incontinence	0.178505	0.428571	0.915541	0.0193091
Gastroesophageal Reflux	acne	0.177502	1	0.766667	0.0135487
Glaucoma	acne	0.177502	1	0.766667	0.0135487
Organ Transplantation	acne	0.177502	1	0.766667	0.0135487
Organ Transplantation	heart failure	0.177502	1	0.766667	0.0135487
Diabetes Mellitus, Type 2	laboratory test abnormal	0.176924	0.230769	0.958621	0.0208892
Ovarian Neoplasms	lymphedema	0.176924	0.2	0.965278	0.0208892
Stroke	claudication	0.176924	0.2	0.965278	0.0208892
Epilepsy	vaginal moniliasis	0.176223	0.214286	0.961938	0.0212156
Epilepsy	Vestibular Disorders	0.176223	0.214286	0.961938	0.0212156
Parkinson Disease	cachexia	0.176223	0.214286	0.961938	0.0212156
Neoplasms	paronychia	0.175969	0.0731707	0.992366	0.0190279
Cytomegalovirus Infections	hypokalemia	0.175915	1	0.763333	0.0141212
Leukemia, Myelogenous, Chronic, BCR-ABL Positive	hypokalemia	0.175915	1	0.763333	0.0141212
Pancreatic Neoplasms	hypokalemia	0.175915	1	0.763333	0.0141212
Depressive Disorder, Major	optic neuritis	0.175796	0.333333	0.935374	0.0210562
Anxiety Disorders	hepatic necrosis	0.175064	0.375	0.925424	0.0211617
Arteriosclerosis	hepatic necrosis	0.175064	0.375	0.925424	0.0211617
Pain	respiratory failure	0.175064	0.375	0.925424	0.0211617
Arrhythmias, Cardiac	renal insufficiency	0.17463	0.5	0.895623	0.0204828
Esophageal Neoplasms	wheezing	0.17463	0.5	0.895623	0.0204828
HIV Infections	renal insufficiency	0.17463	0.5	0.895623	0.0204828
Multiple Myeloma	Pain in limb	0.17463	0.5	0.895623	0.0204828
Tachycardia, Ventricular	renal insufficiency	0.17463	0.5	0.895623	0.0204828
Breast Neoplasms	ARDS	0.174102	0.15	0.975265	0.0219969
Depression, Postpartum	pathological fracture	0.174102	0.3	0.94198	0.0219969
Depression, Postpartum	thrombocythemia	0.174102	0.3	0.94198	0.0219969
Atrial Fibrillation	cellulitis	0.172957	0.6	0.869128	0.0203793
Cardiomyopathy, Hypertrophic	ventricular tachycardia	0.172957	0.6	0.869128	0.0203793
Long QT Syndrome	ventricular tachycardia	0.172957	0.6	0.869128	0.0203793
Cytomegalovirus Infections	dry skin	0.172825	1	0.756667	0.0153141
Gastroesophageal Reflux	diplopia	0.172825	1	0.756667	0.0153141
Gastroesophageal Reflux	dry skin	0.172825	1	0.756667	0.0153141
Leukemia, Myelogenous, Chronic, BCR-ABL Positive	dry skin	0.172825	1	0.756667	0.0153141
Schizophrenia	hypertrichosis	0.171098	0.176471	0.968531	0.0236448
Body Weight Changes	menorrhagia	0.170971	0.5	0.892256	0.0222232
nephrotoxicity	diabetes mellitus	0.170587	0.75	0.826087	0.0198882
Transplantation	herpes simplex	0.170587	0.75	0.826087	0.0198882
Depressive Disorder, Major	voice alteration	0.170059	0.333333	0.931973	0.0238402
Anxiety Disorders	cholecystitis	0.170034	0.375	0.922034	0.0236109
Anxiety Disorders	hematoma	0.170034	0.375	0.922034	0.0236109
Anxiety Disorders	neuritis	0.170034	0.375	0.922034	0.0236109
Depressive Disorder	aphasia	0.170034	0.375	0.922034	0.0236109
Depressive Disorder	hematoma	0.170034	0.375	0.922034	0.0236109
Depressive Disorder	myositis	0.170034	0.375	0.922034	0.0236109
Depressive Disorder	neuritis	0.170034	0.375	0.922034	0.0236109
Leukemia, Myeloid	bundle branch block	0.170034	0.375	0.922034	0.0236109
Neutropenia	interstitial pneumonitis	0.170034	0.375	0.922034	0.0236109
Pain	interstitial nephritis	0.170034	0.375	0.922034	0.0236109
Cytomegalovirus Infections	gastrointestinal hemorrhage	0.169842	1	0.75	0.0165723
Cytomegalovirus Infections	renal failure	0.169842	1	0.75	0.0165723
Gastroesophageal Reflux	gastrointestinal hemorrhage	0.169842	1	0.75	0.0165723
Leukemia, Myelogenous, Chronic, BCR-ABL Positive	gastrointestinal hemorrhage	0.169842	1	0.75	0.0165723
Organ Transplantation	gastrointestinal hemorrhage	0.169842	1	0.75	0.0165723
Organ Transplantation	renal failure	0.169842	1	0.75	0.0165723
Stevens-Johnson Syndrome	renal failure	0.169842	1	0.75	0.0165723
Obsessive-Compulsive Disorder	Toothache	0.169684	0.428571	0.908784	0.0234292
Osteoporosis	peptic ulcer	0.169684	0.428571	0.908784	0.0234292
Psychotic Disorders	Toothache	0.169684	0.428571	0.908784	0.0234292
Meningitis, Bacterial	thrombophlebitis	0.168416	0.75	0.822742	0.0209536
Transplantation	tumor	0.168416	0.75	0.822742	0.0209536
Depression, Postpartum	cerebrovascular disorder	0.167807	0.3	0.938567	0.0252031
Depression, Postpartum	paralytic ileus	0.167807	0.3	0.938567	0.0252031
Depression, Postpartum	tooth caries	0.167807	0.3	0.938567	0.0252031
Body Weight Changes	seborrhea	0.167445	0.5	0.888889	0.0240484
Multiple Myeloma	hypoxia	0.167445	0.5	0.888889	0.0240484
Multiple Myeloma	ulcerative stomatitis	0.167445	0.5	0.888889	0.0240484
Osteoporosis, Postmenopausal	musculoskeletal pain	0.167445	0.5	0.888889	0.0240484
Heart Arrest	SGOT increased	0.167205	0.6	0.862416	0.0232527
Nausea	bilirubinemia	0.167205	0.6	0.862416	0.0232527
Seizures	SGOT increased	0.167205	0.6	0.862416	0.0232527
Syncope	SGOT increased	0.167205	0.6	0.862416	0.0232527
Ventricular Fibrillation	SGOT increased	0.167205	0.6	0.862416	0.0232527
Epilepsy	otitis externa	0.167195	0.214286	0.958478	0.025785
Ovarian Neoplasms	ischemic colitis	0.167195	0.2	0.961806	0.025785
Ovarian Neoplasms	sinus tachycardia	0.167195	0.2	0.961806	0.025785
Stroke	flank pain	0.167195	0.2	0.961806	0.025785
Colonic Neoplasms	sepsis	0.166294	0.75	0.819398	0.0220539
Neoplasms, Second Primary	sepsis	0.166294	0.75	0.819398	0.0220539
Transplantation	nocturia	0.166294	0.75	0.819398	0.0220539
Transplantation	sepsis	0.166294	0.75	0.819398	0.0220539
Anxiety Disorders	blepharitis	0.16525	0.375	0.918644	0.0262163
Anxiety Disorders	hirsutism	0.16525	0.375	0.918644	0.0262163
Anxiety Disorders	ventricular fibrillation	0.16525	0.375	0.918644	0.0262163
Depressive Disorder	hirsutism	0.16525	0.375	0.918644	0.0262163
Alzheimer Disease	duodenal ulcer	0.164638	0.333333	0.928571	0.0268241
nephrotoxicity	hiccup	0.16422	0.75	0.816054	0.0231896
nephrotoxicity	spasm	0.16422	0.75	0.816054	0.0231896
Transplantation	hiccup	0.16422	0.75	0.816054	0.0231896
Body Weight Changes	depersonalization	0.164044	0.5	0.885522	0.0259593
Body Weight Changes	nystagmus	0.164044	0.5	0.885522	0.0259593
Multiple Myeloma	nystagmus	0.164044	0.5	0.885522	0.0259593
Asthma	pyuria	0.163733	0.25	0.948454	0.0277262
Lung Neoplasms	deep thrombophlebitis	0.163733	0.25	0.948454	0.0277262
Depression, Postpartum	optic neuritis	0.16189	0.3	0.935154	0.0286589
Colorectal Neoplasms	blistering	0.161593	0.272727	0.941781	0.0289647
Precursor Cell Lymphoblastic Leukemia-Lymphoma	folliculitis	0.161593	0.272727	0.941781	0.0289647
Body Weight Changes	hypothyroidism	0.16076	0.5	0.882155	0.0279566
HIV Infections	abdominal distention	0.16076	0.5	0.882155	0.0279566
Multiple Myeloma	abscess	0.16076	0.5	0.882155	0.0279566
Multiple Myeloma	hypocalcemia	0.16076	0.5	0.882155	0.0279566
Anxiety Disorders	fecal incontinence	0.16069	0.375	0.915254	0.0289791
Anxiety Disorders	peripheral vascular disorder	0.16069	0.375	0.915254	0.0289791
Depression	urethritis	0.16069	0.107143	0.981818	0.0289791
Depression	uterine fibroids	0.16069	0.107143	0.981818	0.0289791
Depressive Disorder	coronary artery disease	0.16069	0.375	0.915254	0.0289791
Peripheral Vascular Diseases	ulcer	0.160207	0.75	0.809365	0.0255687
Transplantation	liver function tests abnormal	0.160207	0.75	0.809365	0.0255687
Alzheimer Disease	personality disorder	0.159503	0.333333	0.92517	0.0300092
Alzheimer Disease	urinary urgency	0.159503	0.333333	0.92517	0.0300092
Stroke	hyperhidrosis	0.158333	0.2	0.958333	0.0312596
Obsessive-Compulsive Disorder	gastric ulcer	0.157796	0.428571	0.898649	0.0304971
Body Weight Changes	hemoptysis	0.157585	0.5	0.878788	0.0300409
Body Weight Changes	ventricular extrasystoles	0.157585	0.5	0.878788	0.0300409
Leukemia	pericarditis	0.156882	0.25	0.945017	0.0321729
Leukemia	tenesmus	0.156882	0.25	0.945017	0.0321729
Leukemia, Myeloid, Acute	pericarditis	0.156882	0.25	0.945017	0.0321729
Leukemia, Myeloid, Acute	tenesmus	0.156882	0.25	0.945017	0.0321729
Toxic liver disease	tenosynovitis	0.156882	0.25	0.945017	0.0321729
Anxiety Disorders	heart block	0.156336	0.375	0.911864	0.0319004
Anxiety Disorders	hernia	0.156336	0.375	0.911864	0.0319004
Anxiety Disorders	memory impairment	0.156336	0.375	0.911864	0.0319004
Coronary Disease	hernia	0.156336	0.375	0.911864	0.0319004
Depressive Disorder	heart block	0.156336	0.375	0.911864	0.0319004
Depressive Disorder	hernia	0.156336	0.375	0.911864	0.0319004
Hypertension	sialadenitis	0.156336	0.103448	0.981752	0.0319004
Alzheimer Disease	cholecystitis	0.154626	0.333333	0.921769	0.0333965
Depressive Disorder, Major	aphasia	0.154626	0.333333	0.921769	0.0333965
Depressive Disorder, Major	hematoma	0.154626	0.333333	0.921769	0.0333965
Depressive Disorder, Major	myositis	0.154626	0.333333	0.921769	0.0333965
Depressive Disorder, Major	neuritis	0.154626	0.333333	0.921769	0.0333965
Body Weight Changes	stupor	0.154513	0.5	0.875421	0.032213
Body Weight Changes	stuttering	0.154513	0.5	0.875421	4.35678e-06
Prostatic Neoplasms	constitutional symptoms	0.154513	0.5	0.875421	0.032213
Cardiomyopathy, Hypertrophic	dry eyes	0.154191	0.6	0.845638	0.0314594
Osteoporosis	Pain in limb	0.154139	0.428571	0.89527	0.0330934
Depressive Disorder	peptic ulcer	0.15217	0.375	0.908475	0.0349808
Depressive Disorder	Toothache	0.15217	0.375	0.908475	0.0349808
Neutropenia	oral moniliasis	0.15217	0.375	0.908475	0.0349808
Heart Arrest	glossitis	0.151791	0.6	0.842282	0.0332802
Seizures	glossitis	0.151791	0.6	0.842282	0.0332802
Syncope	glossitis	0.151791	0.6	0.842282	0.0332802
Ventricular Fibrillation	glossitis	0.151791	0.6	0.842282	0.0332802
Body Weight Changes	glaucoma	0.151536	0.5	0.872054	0.0344733
Body Weight Changes	paralysis	0.151536	0.5	0.872054	0.0344733
Body Weight Changes	skin ulcer	0.151536	0.5	0.872054	0.0344733
Neoplasms	drug hypersensitivity	0.151536	0.0731707	0.98855	0.0344733
Neoplasms	hydronephrosis	0.151536	0.0731707	0.98855	0.0344733
Neoplasms	mood alteration	0.151536	0.0731707	0.98855	0.0344733
Neoplasms	Sterility	0.151536	0.0731707	0.98855	0.0344733
Epilepsy	halitosis	0.151287	0.214286	0.951557	0.0364294
Parkinson Disease	hypothermia	0.151287	0.214286	0.951557	0.0364294
Schizophrenia	mastitis	0.151287	0.176471	0.961538	0.0364294
Schizophrenia	stridor	0.151287	0.176471	0.961538	0.0364294
Schizophrenia	Vestibular Disorders	0.151287	0.176471	0.961538	0.0364294
Hyperlipidemias	duodenal ulcer	0.151037	0.3	0.928328	0.0363237
Peripheral Vascular Diseases	vasculitis	0.150881	0.75	0.792642	0.0321614
Transplantation	esophagitis	0.150881	0.75	0.792642	0.0321614
Psychotic Disorders	menorrhagia	0.150616	0.428571	0.891892	0.0358109
Breast Neoplasms	myelodysplastic syndrome	0.150481	0.15	0.968198	0.0369851
Leukemia	folliculitis	0.150481	0.25	0.941581	0.0369851
Leukemia, Myeloid, Acute	folliculitis	0.150481	0.25	0.941581	0.0369851
Ovarian Neoplasms	dysesthesia	0.150205	0.2	0.954861	0.0373133
Ovarian Neoplasms	pericardial effusion	0.150205	0.2	0.954861	0.0373133
tardive dyskinesia	stuttering	0.815139	1	0.996678	6.55695e-05
Weight gain	stuttering	0.815139	1	0.996678	6.55695e-05
Cystitis	lymphocytic leukemia	0.663333	0.666667	0.996667	0.000196273
Gastroesophageal Reflux	retinal degeneration	0.663333	0.666667	0.996667	0.000196273
Glaucoma	miliaria	0.663333	0.666667	0.996667	0.000196273
estrogen-dependent carcinogenesis	vulvovaginitis	0.629296	1	0.990033	0.000218565
Myopathy, Central Core	chronic active hepatitis	0.629296	1	0.990033	0.000218565
Myopathy, Central Core	ophthalmoplegia	0.629296	1	0.990033	0.000218565
Myopathy, Central Core	dermatomyositis	0.573501	1	0.986711	0.000327847
Gastroesophageal Reflux	hepatic encephalopathy	0.572532	0.666667	0.993333	0.000391674
Hepatic Veno-Occlusive Disease	lymphocytic leukemia	0.572532	0.5	0.996656	0.000391674
Organ Transplantation	CMV infection	0.572532	0.666667	0.993333	0.000391674
Peripheral Nervous System Diseases	autonomic neuropathy	0.572532	0.666667	0.993333	0.000391674
Peripheral Nervous System Diseases	hepatic encephalopathy	0.572532	0.666667	0.993333	0.000391674
estrogen-dependent carcinogenesis	endometriosis	0.530064	1	0.983389	0.000458986
Myopathy, Central Core	polymyalgia rheumatica	0.530064	1	0.983389	0.000458986
Rhinitis, Allergic, Perennial	bleeding diathesis	0.530064	1	0.983389	0.000458986
Rhinitis, Allergic, Seasonal	bleeding diathesis	0.530064	1	0.983389	0.000458986
Glaucoma	inflammatory bowel disease	0.510356	0.666667	0.99	0.000651338
Influenza, Human	abnormal behavior	0.510356	0.666667	0.99	0.000651338
Organ Transplantation	Septicemia	0.510356	0.666667	0.99	0.000651338
Osteitis Deformans	hyperparathyroidism	0.510356	0.666667	0.99	0.000651338
Stevens-Johnson Syndrome	macrocytic anemia	0.510356	0.666667	0.99	0.000651338
estrogen-dependent carcinogenesis	porphyria cutanea tarda	0.494992	1	0.980066	0.000611982
estrogen-dependent carcinogenesis	uterine fibroids	0.494992	1	0.980066	0.000611982
Liver Neoplasms	vitreous floaters	0.494992	1	0.980066	0.000611982
Myopathy, Central Core	hepatoma	0.494992	1	0.980066	0.000611982
normal tension glaucoma	watery eyes	0.494992	1	0.980066	0.000611982
Neurotoxicity Syndromes	spinal cord disease	0.493311	0.5	0.993311	0.000779872
Diabetic Nephropathies	shoulder pain	0.465891	1	0.976744	0.000786834
Liver Neoplasms	intestinal perforation	0.465891	1	0.976744	0.000786834
metabolic syndrome	polydipsia	0.465891	1	0.976744	0.000786834
Myocardial Ischemia	methemoglobinemia	0.465891	1	0.976744	0.000786834
Myopathy, Central Core	nerve palsy	0.465891	1	0.976744	0.000786834
Proteinuria	pemphigus	0.465891	1	0.976744	0.000786834
Cytomegalovirus Infections	emotional disturbances	0.464304	0.666667	0.986667	0.000974829
Glaucoma	skin atrophy	0.464304	0.666667	0.986667	0.000974829
[truncated: 1,176 more rows]
