# Supplementary material for: Systematic Drug Repositioning Based on Clinical Side-Effects
Source: PLoS One. 2011 Dec 21;6(12):e28025. doi: 10.1371/journal.pone.0028025 (PMC3244383; doi:10.1371/journal.pone.0028025)
Supplement: Table S2 — False positive drugs for DRoSEf. (XLSX) [file pone.0028025.s006.xlsx]

## Sheet: Sheet1
Side Effect	Disease	False Positive Drugs
lymphocytic leukemia	Cystitis	doxorubicin
retinal degeneration	Gastroesophageal Reflux	gabapentin
miliaria	Glaucoma	venlafaxine
CMV infection	Transplantation	methotrexate
lymphocytic leukemia	Hepatic Veno-Occlusive Disease	doxorubicin
chronic active hepatitis	Muscular Diseases	lovastatin
ophthalmoplegia	Muscular Diseases	lovastatin
chronic active hepatitis	Myalgia unspecified	lovastatin
ophthalmoplegia	Myalgia unspecified	lovastatin
chronic active hepatitis	Myositis	lovastatin
ophthalmoplegia	Myositis	lovastatin
hemophilia	HIV Infections	fludarabine
polyarthritis	HIV Infections	bortezomib
septic shock	Multiple Myeloma	bortezomib
myoglobinuria	Muscular Diseases	penicillin g
myoglobinuria	Myalgia unspecified	penicillin g
myoglobinuria	Myositis	penicillin g
chronic active hepatitis	Hypercholesterolemia	lovastatin
ophthalmoplegia	Hypercholesterolemia	lovastatin
myoglobinuria	Hypercholesterolemia	penicillin g
alcohol abuse	Obsessive-Compulsive Disorder	fluconazole
hypomenorrhea	Obsessive-Compulsive Disorder	levonorgestrel
vascular headache	Obsessive-Compulsive Disorder	mirtazapine
alcohol abuse	Anxiety Disorders	fluconazole
drunk	Anxiety Disorders	oxcarbazepine
feeling drunk	Anxiety Disorders	oxcarbazepine
hypomenorrhea	Anxiety Disorders	levonorgestrel
vascular headache	Anxiety Disorders	mirtazapine
alcohol abuse	Depressive Disorder	fluconazole
hypomenorrhea	Depressive Disorder	levonorgestrel
gastric stasis	Pain	tolcapone
organic brain syndrome	Alzheimer Disease	gentamicin
alcohol abuse	Depressive Disorder, Major	fluconazole
hypomenorrhea	Depressive Disorder, Major	levonorgestrel
hemophilia	HIV	fludarabine
polyarthritis	HIV	bortezomib
chronic active hepatitis	Hyperlipidemias	lovastatin
ophthalmoplegia	Hyperlipidemias	lovastatin
alcohol abuse	Depression, Postpartum	fluconazole
als	Depression, Postpartum	pamidronate
hypomenorrhea	Depression, Postpartum	levonorgestrel
myoglobinuria	Hyperlipidemias	penicillin g
refraction disorder	Hyperlipidemias	ethambutol
stuttering	Hyperlipidemias	clozapine
nasal septum perforation	Asthma	triamcinolone
lymphocytic leukemia	Lung Neoplasms	thiotepa
myoglobinuria	Carotid Artery Diseases	penicillin g
myoglobinuria	Rhabdomyolysis	penicillin g
folate deficiency	Epilepsy	hydroxyurea
bipolar disorder	Epilepsy	tramadol
lymphocytic leukemia	Drug Toxicity	doxorubicin
lymphocytic leukemia	Ovarian Neoplasms	thiotepa
myxedema	Schizophrenia	thalidomide
anaphylactoid purpura	Myocardial Infarction	tetracycline
bullous pemphigus	Myocardial Infarction	perindopril
lichen planus	Myocardial Infarction	allopurinol
cryptococcosis	Breast Neoplasms	mycophenolic acid
lymphocytic leukemia	Breast Neoplasms	thiotepa
polyarteritis nodosa	Breast Neoplasms	clomipramine
adenitis	Depression	pramipexole
alcohol abuse	Depression	fluconazole
als	Depression	pamidronate
autonomic instability	Depression	thioridazine
drunk	Depression	oxcarbazepine
feeling drunk	Depression	oxcarbazepine
hypomenorrhea	Depression	levonorgestrel
tracheobronchitis	Hypertension	sotalol
acute febrile neutrophilic dermatosis	Neoplasms	lenalidomide
acute pulmonary edema	Neoplasms	nebivolol
amyloidosis	Neoplasms	pamidronate
difficulty in walking	Neoplasms	sumatriptan
lymphocytic leukemia	Neoplasms	thiotepa
myxedema	Neoplasms	lithium
septic shock	Neoplasms	lenalidomide
hepatic encephalopathy	Gastroesophageal Reflux	paclitaxel
hepatic encephalopathy	Gastroesophageal Reflux	cyclophosphamide
CMV infection	Organ Transplantation	methotrexate
CMV infection	Organ Transplantation	posaconazole
autonomic neuropathy	Peripheral Nervous System Diseases	vincristine
autonomic neuropathy	Peripheral Nervous System Diseases	bortezomib
hepatic encephalopathy	Peripheral Nervous System Diseases	omeprazole
hepatic encephalopathy	Peripheral Nervous System Diseases	rabeprazole
spinal cord disease	Neurotoxicity Syndromes	ganciclovir
spinal cord disease	Neurotoxicity Syndromes	melphalan
arterial insufficiency	Cardiomyopathy, Hypertrophic	carbamazepine
arterial insufficiency	Cardiomyopathy, Hypertrophic	timolol
puncture	Nausea	heparin
puncture	Nausea	clopidogrel
Diabetic ketoacidosis	Body Weight Changes	gabapentin
Diabetic ketoacidosis	Body Weight Changes	fluoxetine
autonomic neuropathy	Esophageal Neoplasms	vincristine
autonomic neuropathy	Esophageal Neoplasms	bortezomib
Rectal Pain	Esophageal Neoplasms	tegaserod
Rectal Pain	Esophageal Neoplasms	posaconazole
retinitis	Multiple Myeloma	allopurinol
retinitis	Multiple Myeloma	saquinavir
cryptococcosis	Osteosarcoma	phenytoin
cryptococcosis	Osteosarcoma	mycophenolic acid
spinal cord disease	Osteosarcoma	ganciclovir
spinal cord disease	Osteosarcoma	melphalan
Diabetic ketoacidosis	Psychotic Disorders	gabapentin
Diabetic ketoacidosis	Psychotic Disorders	fluoxetine
night blindness	Obsessive-Compulsive Disorder	clomipramine
night blindness	Obsessive-Compulsive Disorder	diclofenac
night blindness	Anxiety Disorders	clomipramine
night blindness	Anxiety Disorders	diclofenac
psychomotor retardation	Anxiety Disorders	lithium
psychomotor retardation	Anxiety Disorders	zolpidem
autonomic neuropathy	Neutropenia	vincristine
autonomic neuropathy	Neutropenia	bortezomib
hepatic encephalopathy	Neutropenia	omeprazole
hepatic encephalopathy	Neutropenia	rabeprazole
night blindness	Depressive Disorder, Major	clomipramine
night blindness	Depressive Disorder, Major	diclofenac
arterial insufficiency	Cardiomyopathy, Dilated	carbamazepine
arterial insufficiency	Cardiomyopathy, Dilated	timolol
illusion	Depression, Postpartum	perindopril
illusion	Depression, Postpartum	zolpidem
night blindness	Depression, Postpartum	nefazodone
night blindness	Depression, Postpartum	diclofenac
malnutrition	Diabetes Mellitus	posaconazole
malnutrition	Diabetes Mellitus	capecitabine
Rectal Pain	Colorectal Neoplasms	tegaserod
Rectal Pain	Colorectal Neoplasms	posaconazole
Aseptic necrosis	Precursor Cell Lymphoblastic Leukemia-Lymphoma	prednisolone
Aseptic necrosis	Precursor Cell Lymphoblastic Leukemia-Lymphoma	triamcinolone
cryptococcosis	Leukemia	phenytoin
cryptococcosis	Leukemia	mycophenolic acid
intestinal ulcer	Leukemia	gabapentin
intestinal ulcer	Leukemia	ganciclovir
cryptococcosis	Leukemia, Myeloid, Acute	phenytoin
cryptococcosis	Leukemia, Myeloid, Acute	mycophenolic acid
intestinal ulcer	Leukemia, Myeloid, Acute	gabapentin
intestinal ulcer	Leukemia, Myeloid, Acute	ganciclovir
hepatic encephalopathy	Lung Neoplasms	omeprazole
hepatic encephalopathy	Lung Neoplasms	rabeprazole
hepatoma	Carotid Artery Diseases	testosterone
hepatoma	Carotid Artery Diseases	rabeprazole
hepatoma	Rhabdomyolysis	testosterone
hepatoma	Rhabdomyolysis	rabeprazole
polymyalgia rheumatica	Carotid Artery Diseases	doxazosin
polymyalgia rheumatica	Carotid Artery Diseases	omeprazole
polymyalgia rheumatica	Rhabdomyolysis	doxazosin
polymyalgia rheumatica	Rhabdomyolysis	omeprazole
dermatomyositis	Carotid Artery Diseases	cyclophosphamide
dermatomyositis	Carotid Artery Diseases	hydroxyurea
dermatomyositis	Rhabdomyolysis	cyclophosphamide
dermatomyositis	Rhabdomyolysis	hydroxyurea
malnutrition	Diabetes Mellitus, Type 2	posaconazole
malnutrition	Diabetes Mellitus, Type 2	capecitabine
Diabetic ketoacidosis	Parkinson Disease	gabapentin
Diabetic ketoacidosis	Parkinson Disease	fluoxetine
forgetful	Epilepsy	citalopram
forgetful	Epilepsy	mefloquine
macrocytosis	Epilepsy	sulfasalazine
macrocytosis	Epilepsy	hydroxyurea
testicular atrophy	Epilepsy	testosterone
testicular atrophy	Epilepsy	chlorambucil
choking	Parkinson Disease	salmeterol
choking	Parkinson Disease	eletriptan
pheochromocytoma	Parkinson Disease	lorazepam
pheochromocytoma	Parkinson Disease	fluphenazine
adenitis	Drug Toxicity	trimipramine
adenitis	Drug Toxicity	pramipexole
phobia	Drug Toxicity	olanzapine
phobia	Drug Toxicity	sumatriptan
autonomic neuropathy	Ovarian Neoplasms	vincristine
autonomic neuropathy	Ovarian Neoplasms	bortezomib
cryptococcosis	Ovarian Neoplasms	phenytoin
cryptococcosis	Ovarian Neoplasms	mycophenolic acid
hepatic encephalopathy	Ovarian Neoplasms	omeprazole
hepatic encephalopathy	Ovarian Neoplasms	rabeprazole
spinal cord disease	Ovarian Neoplasms	ganciclovir
spinal cord disease	Ovarian Neoplasms	melphalan
Diabetic ketoacidosis	Schizophrenia	gabapentin
Diabetic ketoacidosis	Schizophrenia	fluoxetine
illusion	Schizophrenia	perindopril
illusion	Schizophrenia	zolpidem
pheochromocytoma	Schizophrenia	trifluoperazine
pheochromocytoma	Schizophrenia	lorazepam
phobia	Schizophrenia	lamotrigine
phobia	Schizophrenia	sumatriptan
vulvovaginitis	Breast Neoplasms	quetiapine
vulvovaginitis	Breast Neoplasms	levonorgestrel
endometrial cancer	Breast Neoplasms	pramipexole
endometrial cancer	Breast Neoplasms	raloxifene
hepatic encephalopathy	Breast Neoplasms	omeprazole
hepatic encephalopathy	Breast Neoplasms	rabeprazole
macrocytosis	Breast Neoplasms	valproic acid
macrocytosis	Breast Neoplasms	hydroxyurea
odynophagia	Breast Neoplasms	pemetrexed
odynophagia	Breast Neoplasms	posaconazole
arterial insufficiency	Heart Failure	carbamazepine
arterial insufficiency	Heart Failure	timolol
pms	Depression	morphine
pms	Depression	levonorgestrel
forgetful	Depression	vigabatrin
forgetful	Depression	mefloquine
illusion	Depression	perindopril
illusion	Depression	zolpidem
motion sickness	Depression	donepezil
motion sickness	Depression	pramipexole
night blindness	Depression	nefazodone
night blindness	Depression	diclofenac
visual hallucinations	Depression	pamidronate
visual hallucinations	Depression	pramipexole
cardiac tamponade	Neoplasms	busulfan
cardiac tamponade	Neoplasms	fosinopril
paronychia	Neoplasms	indinavir
paronychia	Neoplasms	pramipexole
inflammatory bowel disease	Glaucoma	mercaptopurine
inflammatory bowel disease	Glaucoma	ketorolac
inflammatory bowel disease	Glaucoma	naproxen
abnormal behavior	Influenza, Human	methylphenidate
abnormal behavior	Influenza, Human	tramadol
abnormal behavior	Influenza, Human	pramipexole
Septicemia	Organ Transplantation	doxorubicin
Septicemia	Organ Transplantation	thiotepa
Septicemia	Organ Transplantation	idarubicin
hyperparathyroidism	Osteitis Deformans	lithium
hyperparathyroidism	Osteitis Deformans	omeprazole
hyperparathyroidism	Osteitis Deformans	valdecoxib
macrocytic anemia	Stevens-Johnson Syndrome	thalidomide
macrocytic anemia	Stevens-Johnson Syndrome	azathioprine
macrocytic anemia	Stevens-Johnson Syndrome	zolpidem
Septicemia	nephrotoxicity	doxorubicin
Septicemia	nephrotoxicity	thiotepa
Septicemia	nephrotoxicity	idarubicin
chronic active hepatitis	Coronary Artery Disease	cerivastatin
chronic active hepatitis	Coronary Artery Disease	fluvastatin
chronic active hepatitis	Coronary Artery Disease	lovastatin
ophthalmoplegia	Coronary Artery Disease	cerivastatin
ophthalmoplegia	Coronary Artery Disease	fluvastatin
ophthalmoplegia	Coronary Artery Disease	lovastatin
paronychia	Non-small cell lung cancer	indinavir
paronychia	Non-small cell lung cancer	capecitabine
paronychia	Non-small cell lung cancer	pramipexole
polymyalgia rheumatica	Muscular Diseases	doxazosin
polymyalgia rheumatica	Muscular Diseases	omeprazole
polymyalgia rheumatica	Muscular Diseases	lovastatin
polymyalgia rheumatica	Myalgia unspecified	doxazosin
polymyalgia rheumatica	Myalgia unspecified	omeprazole
polymyalgia rheumatica	Myalgia unspecified	lovastatin
polymyalgia rheumatica	Myositis	doxazosin
polymyalgia rheumatica	Myositis	omeprazole
polymyalgia rheumatica	Myositis	lovastatin
dermatomyositis	Muscular Diseases	lovastatin
dermatomyositis	Muscular Diseases	cyclophosphamide
dermatomyositis	Muscular Diseases	hydroxyurea
dermatomyositis	Myalgia unspecified	lovastatin
dermatomyositis	Myalgia unspecified	cyclophosphamide
dermatomyositis	Myalgia unspecified	hydroxyurea
dermatomyositis	Myositis	lovastatin
dermatomyositis	Myositis	cyclophosphamide
dermatomyositis	Myositis	hydroxyurea
HIV infection	HIV Infections	paclitaxel
HIV infection	HIV Infections	posaconazole
HIV infection	HIV Infections	amphotericin b
renal colic	HIV Infections	probenecid
renal colic	HIV Infections	clopidogrel
renal colic	HIV Infections	pramipexole
polymyalgia rheumatica	Hypercholesterolemia	doxazosin
polymyalgia rheumatica	Hypercholesterolemia	omeprazole
polymyalgia rheumatica	Hypercholesterolemia	lovastatin
dermatomyositis	Hypercholesterolemia	lovastatin
dermatomyositis	Hypercholesterolemia	cyclophosphamide
dermatomyositis	Hypercholesterolemia	hydroxyurea
prostatitis	Obsessive-Compulsive Disorder	tramadol
prostatitis	Obsessive-Compulsive Disorder	pramipexole
prostatitis	Obsessive-Compulsive Disorder	trovafloxacin
thyroiditis	Obsessive-Compulsive Disorder	eletriptan
thyroiditis	Obsessive-Compulsive Disorder	imiquimod
thyroiditis	Obsessive-Compulsive Disorder	ziprasidone
prostatitis	Anxiety Disorders	tramadol
prostatitis	Anxiety Disorders	pramipexole
prostatitis	Anxiety Disorders	trovafloxacin
thyroiditis	Anxiety Disorders	eletriptan
thyroiditis	Anxiety Disorders	imiquimod
thyroiditis	Anxiety Disorders	ziprasidone
chronic active hepatitis	Arteriosclerosis	pravastatin
chronic active hepatitis	Arteriosclerosis	cerivastatin
chronic active hepatitis	Arteriosclerosis	lovastatin
ophthalmoplegia	Arteriosclerosis	pravastatin
ophthalmoplegia	Arteriosclerosis	cerivastatin
ophthalmoplegia	Arteriosclerosis	lovastatin
prostatitis	Depressive Disorder	tramadol
prostatitis	Depressive Disorder	pramipexole
prostatitis	Depressive Disorder	trovafloxacin
thyroiditis	Depressive Disorder	eletriptan
thyroiditis	Depressive Disorder	imiquimod
thyroiditis	Depressive Disorder	ziprasidone
Septicemia	Leukemia, Myeloid	cyclosporine
Septicemia	Leukemia, Myeloid	tacrolimus
Septicemia	Leukemia, Myeloid	thiotepa
HIV infection	Neutropenia	efavirenz
HIV infection	Neutropenia	abacavir
HIV infection	Neutropenia	amphotericin b
cardiac murmur	Pain	irbesartan
cardiac murmur	Pain	perindopril
cardiac murmur	Pain	saquinavir
adenitis	Depressive Disorder, Major	trimipramine
adenitis	Depressive Disorder, Major	imipramine
adenitis	Depressive Disorder, Major	pramipexole
prostatitis	Depressive Disorder, Major	tramadol
prostatitis	Depressive Disorder, Major	pramipexole
prostatitis	Depressive Disorder, Major	trovafloxacin
thyroiditis	Depressive Disorder, Major	eletriptan
thyroiditis	Depressive Disorder, Major	imiquimod
thyroiditis	Depressive Disorder, Major	ziprasidone
HIV infection	HIV	paclitaxel
HIV infection	HIV	posaconazole
HIV infection	HIV	amphotericin b
renal colic	HIV	probenecid
renal colic	HIV	clopidogrel
renal colic	HIV	pramipexole
polymyalgia rheumatica	Hyperlipidemias	doxazosin
polymyalgia rheumatica	Hyperlipidemias	omeprazole
polymyalgia rheumatica	Hyperlipidemias	lovastatin
dermatomyositis	Hyperlipidemias	lovastatin
dermatomyositis	Hyperlipidemias	cyclophosphamide
dermatomyositis	Hyperlipidemias	hydroxyurea
chronic active hepatitis	Cardiomyopathy, Dilated	pravastatin
chronic active hepatitis	Cardiomyopathy, Dilated	fluvastatin
chronic active hepatitis	Cardiomyopathy, Dilated	lovastatin
ophthalmoplegia	Cardiomyopathy, Dilated	pravastatin
ophthalmoplegia	Cardiomyopathy, Dilated	fluvastatin
ophthalmoplegia	Cardiomyopathy, Dilated	lovastatin
chronic active hepatitis	Cardiovascular Diseases	cerivastatin
chronic active hepatitis	Cardiovascular Diseases	fluvastatin
chronic active hepatitis	Cardiovascular Diseases	lovastatin
ophthalmoplegia	Cardiovascular Diseases	cerivastatin
ophthalmoplegia	Cardiovascular Diseases	fluvastatin
ophthalmoplegia	Cardiovascular Diseases	lovastatin
prostatitis	Depression, Postpartum	tramadol
prostatitis	Depression, Postpartum	pramipexole
prostatitis	Depression, Postpartum	trovafloxacin
thyroiditis	Depression, Postpartum	eletriptan
thyroiditis	Depression, Postpartum	imiquimod
thyroiditis	Depression, Postpartum	ziprasidone
Diabetic ketoacidosis	Hyperlipidemias	gabapentin
Diabetic ketoacidosis	Hyperlipidemias	fluoxetine
Diabetic ketoacidosis	Hyperlipidemias	risperidone
inflammatory bowel disease	Precursor Cell Lymphoblastic Leukemia-Lymphoma	ketorolac
inflammatory bowel disease	Precursor Cell Lymphoblastic Leukemia-Lymphoma	triamcinolone
inflammatory bowel disease	Precursor Cell Lymphoblastic Leukemia-Lymphoma	naproxen
gastroenteritis viral	Asthma	quetiapine
gastroenteritis viral	Asthma	tramadol
gastroenteritis viral	Asthma	metformin
inflammatory bowel disease	Asthma	ketorolac
inflammatory bowel disease	Asthma	triamcinolone
inflammatory bowel disease	Asthma	naproxen
varicella	Asthma	tacrolimus
varicella	Asthma	imatinib
varicella	Asthma	triamcinolone
Septicemia	Leukemia	cyclosporine
Septicemia	Leukemia	tacrolimus
Septicemia	Leukemia	thiotepa
Septicemia	Leukemia, Myeloid, Acute	cyclosporine
Septicemia	Leukemia, Myeloid, Acute	tacrolimus
Septicemia	Leukemia, Myeloid, Acute	thiotepa
paronychia	Lung Neoplasms	indinavir
paronychia	Lung Neoplasms	capecitabine
paronychia	Lung Neoplasms	pramipexole
status epilepticus	Epilepsy	clozapine
status epilepticus	Epilepsy	paroxetine
status epilepticus	Epilepsy	temozolomide
mitral insufficiency	Parkinson Disease	atenolol
mitral insufficiency	Parkinson Disease	fluphenazine
mitral insufficiency	Parkinson Disease	valdecoxib
macrocytic anemia	Epilepsy	thalidomide
macrocytic anemia	Epilepsy	azathioprine
macrocytic anemia	Epilepsy	zolpidem
aspiration pneumonia	Parkinson Disease	gabapentin
aspiration pneumonia	Parkinson Disease	memantine
aspiration pneumonia	Parkinson Disease	bortezomib
AV block first degree	Parkinson Disease	diltiazem
AV block first degree	Parkinson Disease	venlafaxine
AV block first degree	Parkinson Disease	digoxin
tension headache	Parkinson Disease	bupropion
tension headache	Parkinson Disease	budesonide
tension headache	Parkinson Disease	estradiol
fetal death	Ovarian Neoplasms	citalopram
fetal death	Ovarian Neoplasms	heparin
fetal death	Ovarian Neoplasms	perindopril
mitral insufficiency	Schizophrenia	atenolol
mitral insufficiency	Schizophrenia	trifluoperazine
mitral insufficiency	Schizophrenia	valdecoxib
vulvovaginitis	Schizophrenia	estradiol
vulvovaginitis	Schizophrenia	anastrozole
vulvovaginitis	Schizophrenia	levonorgestrel
polyneuropathy	Breast Neoplasms	cyclosporine
polyneuropathy	Breast Neoplasms	ifosfamide
polyneuropathy	Breast Neoplasms	lenalidomide
mood alteration	Breast Neoplasms	pemetrexed
mood alteration	Breast Neoplasms	ribavirin
mood alteration	Breast Neoplasms	lenalidomide
fetal death	Breast Neoplasms	citalopram
fetal death	Breast Neoplasms	heparin
fetal death	Breast Neoplasms	perindopril
hepatic coma	Breast Neoplasms	methylphenidate
hepatic coma	Breast Neoplasms	ritonavir
hepatic coma	Breast Neoplasms	granisetron
retinal vein thrombosis	Breast Neoplasms	gabapentin
retinal vein thrombosis	Breast Neoplasms	raloxifene
retinal vein thrombosis	Breast Neoplasms	sumatriptan
hypochloremia	Heart Failure	bortezomib
hypochloremia	Heart Failure	ziprasidone
hypochloremia	Heart Failure	mycophenolic acid
sick sinus syndrome	Heart Failure	thalidomide
sick sinus syndrome	Heart Failure	diltiazem
sick sinus syndrome	Heart Failure	rivastigmine
bruxism	Depression	quetiapine
bruxism	Depression	pramipexole
bruxism	Depression	duloxetine
salpingitis	Depression	tiagabine
salpingitis	Depression	pergolide
salpingitis	Depression	mifepristone
excitement	Depression	salbutamol
excitement	Depression	lidocaine
excitement	Depression	thioridazine
somnambulism	Depression	gabapentin
somnambulism	Depression	zolpidem
somnambulism	Depression	pramipexole
sinus arrest	Hypertension	amiodarone
sinus arrest	Hypertension	bortezomib
sinus arrest	Hypertension	flecainide
arm pain	Hypertension	salmeterol
arm pain	Hypertension	ezetimibe
arm pain	Hypertension	letrozole
ureteral obstruction	Neoplasms	melphalan
ureteral obstruction	Neoplasms	hydroxyurea
ureteral obstruction	Neoplasms	chlorambucil
polyneuropathy	Neoplasms	phenytoin
polyneuropathy	Neoplasms	cyclosporine
polyneuropathy	Neoplasms	lenalidomide
drug hypersensitivity	Neoplasms	bupropion
drug hypersensitivity	Neoplasms	abacavir
drug hypersensitivity	Neoplasms	pramipexole
hydronephrosis	Neoplasms	tacrolimus
hydronephrosis	Neoplasms	indinavir
hydronephrosis	Neoplasms	mycophenolic acid
mood alteration	Neoplasms	pemetrexed
mood alteration	Neoplasms	ribavirin
mood alteration	Neoplasms	lenalidomide
Sterility	Neoplasms	melphalan
Sterility	Neoplasms	procarbazine
Sterility	Neoplasms	chlorambucil
emotional disturbances	Cytomegalovirus Infections	mefloquine
emotional disturbances	Cytomegalovirus Infections	irbesartan
emotional disturbances	Cytomegalovirus Infections	estradiol
emotional disturbances	Cytomegalovirus Infections	tramadol
skin atrophy	Glaucoma	calcipotriol
skin atrophy	Glaucoma	glatiramer acetate
skin atrophy	Glaucoma	venlafaxine
skin atrophy	Glaucoma	hydroxyurea
hydronephrosis	Organ Transplantation	doxorubicin
hydronephrosis	Organ Transplantation	indinavir
hydronephrosis	Organ Transplantation	capecitabine
hydronephrosis	Organ Transplantation	bortezomib
cardiac tamponade	Hepatic Veno-Occlusive Disease	imatinib
cardiac tamponade	Hepatic Veno-Occlusive Disease	daunorubicin
cardiac tamponade	Hepatic Veno-Occlusive Disease	bortezomib
cardiac tamponade	Hepatic Veno-Occlusive Disease	fosinopril
Sterility	Hepatic Veno-Occlusive Disease	procarbazine
Sterility	Hepatic Veno-Occlusive Disease	bortezomib
Sterility	Hepatic Veno-Occlusive Disease	chlorambucil
Sterility	Hepatic Veno-Occlusive Disease	mitoxantrone
hydronephrosis	Transplantation	doxorubicin
hydronephrosis	Transplantation	indinavir
hydronephrosis	Transplantation	capecitabine
hydronephrosis	Transplantation	bortezomib
dermatomyositis	Coronary Artery Disease	cerivastatin
dermatomyositis	Coronary Artery Disease	lovastatin
dermatomyositis	Coronary Artery Disease	cyclophosphamide
dermatomyositis	Coronary Artery Disease	hydroxyurea
hepatoma	Muscular Diseases	gemfibrozil
hepatoma	Muscular Diseases	testosterone
hepatoma	Muscular Diseases	lovastatin
hepatoma	Muscular Diseases	rabeprazole
hepatoma	Myalgia unspecified	gemfibrozil
hepatoma	Myalgia unspecified	testosterone
hepatoma	Myalgia unspecified	lovastatin
hepatoma	Myalgia unspecified	rabeprazole
hepatoma	Myositis	gemfibrozil
hepatoma	Myositis	testosterone
hepatoma	Myositis	lovastatin
hepatoma	Myositis	rabeprazole
mood alteration	Esophageal Neoplasms	methotrexate
mood alteration	Esophageal Neoplasms	pemetrexed
mood alteration	Esophageal Neoplasms	ribavirin
mood alteration	Esophageal Neoplasms	lenalidomide
pruritus ani	HIV Infections	citalopram
pruritus ani	HIV Infections	estradiol
pruritus ani	HIV Infections	tetracycline
pruritus ani	HIV Infections	trovafloxacin
verruca	HIV Infections	risperidone
verruca	HIV Infections	tacrolimus
verruca	HIV Infections	rivastigmine
verruca	HIV Infections	glatiramer acetate
mood alteration	Osteosarcoma	paclitaxel
mood alteration	Osteosarcoma	ribavirin
mood alteration	Osteosarcoma	capecitabine
mood alteration	Osteosarcoma	lenalidomide
hepatoma	Hypercholesterolemia	gemfibrozil
hepatoma	Hypercholesterolemia	testosterone
hepatoma	Hypercholesterolemia	lovastatin
hepatoma	Hypercholesterolemia	rabeprazole
salpingitis	Obsessive-Compulsive Disorder	tiagabine
salpingitis	Obsessive-Compulsive Disorder	pergolide
salpingitis	Obsessive-Compulsive Disorder	bupropion
salpingitis	Obsessive-Compulsive Disorder	mifepristone
obesity	Obsessive-Compulsive Disorder	topiramate
obesity	Obsessive-Compulsive Disorder	risperidone
obesity	Obsessive-Compulsive Disorder	efavirenz
obesity	Obsessive-Compulsive Disorder	vancomycin
appendicitis	Obsessive-Compulsive Disorder	tegaserod
appendicitis	Obsessive-Compulsive Disorder	tramadol
appendicitis	Obsessive-Compulsive Disorder	valdecoxib
appendicitis	Obsessive-Compulsive Disorder	pramipexole
orchitis	Obsessive-Compulsive Disorder	thalidomide
orchitis	Obsessive-Compulsive Disorder	quetiapine
orchitis	Obsessive-Compulsive Disorder	rabeprazole
orchitis	Obsessive-Compulsive Disorder	pramipexole
urolithiasis	Obsessive-Compulsive Disorder	fenofibrate
urolithiasis	Obsessive-Compulsive Disorder	pergolide
urolithiasis	Obsessive-Compulsive Disorder	indinavir
urolithiasis	Obsessive-Compulsive Disorder	rofecoxib
salpingitis	Anxiety Disorders	tiagabine
salpingitis	Anxiety Disorders	pergolide
salpingitis	Anxiety Disorders	bupropion
salpingitis	Anxiety Disorders	mifepristone
salpingitis	Depressive Disorder	tiagabine
salpingitis	Depressive Disorder	pergolide
salpingitis	Depressive Disorder	bupropion
salpingitis	Depressive Disorder	mifepristone
obesity	Depressive Disorder	topiramate
obesity	Depressive Disorder	risperidone
obesity	Depressive Disorder	efavirenz
obesity	Depressive Disorder	vancomycin
appendicitis	Anxiety Disorders	tegaserod
appendicitis	Anxiety Disorders	tramadol
appendicitis	Anxiety Disorders	valdecoxib
appendicitis	Anxiety Disorders	pramipexole
orchitis	Anxiety Disorders	thalidomide
orchitis	Anxiety Disorders	quetiapine
orchitis	Anxiety Disorders	rabeprazole
orchitis	Anxiety Disorders	pramipexole
urolithiasis	Anxiety Disorders	fenofibrate
urolithiasis	Anxiety Disorders	pergolide
urolithiasis	Anxiety Disorders	indinavir
urolithiasis	Anxiety Disorders	rofecoxib
appendicitis	Depressive Disorder	tegaserod
appendicitis	Depressive Disorder	tramadol
appendicitis	Depressive Disorder	valdecoxib
appendicitis	Depressive Disorder	pramipexole
bigeminy	Depressive Disorder	paclitaxel
bigeminy	Depressive Disorder	ribavirin
bigeminy	Depressive Disorder	midazolam
bigeminy	Depressive Disorder	digoxin
orchitis	Depressive Disorder	thalidomide
orchitis	Depressive Disorder	quetiapine
orchitis	Depressive Disorder	rabeprazole
orchitis	Depressive Disorder	pramipexole
urolithiasis	Depressive Disorder	fenofibrate
urolithiasis	Depressive Disorder	pergolide
urolithiasis	Depressive Disorder	indinavir
urolithiasis	Depressive Disorder	rofecoxib
appendicitis	Pain	citalopram
appendicitis	Pain	tegaserod
appendicitis	Pain	venlafaxine
appendicitis	Pain	pramipexole
hematochezia	Pain	rivastigmine
hematochezia	Pain	erlotinib
hematochezia	Pain	pramipexole
hematochezia	Pain	duloxetine
salpingitis	Depressive Disorder, Major	tiagabine
salpingitis	Depressive Disorder, Major	pergolide
salpingitis	Depressive Disorder, Major	bupropion
salpingitis	Depressive Disorder, Major	mifepristone
bladder carcinoma	Alzheimer Disease	pergolide
bladder carcinoma	Alzheimer Disease	valdecoxib
bladder carcinoma	Alzheimer Disease	pramipexole
bladder carcinoma	Alzheimer Disease	raloxifene
verruca	Alzheimer Disease	risperidone
verruca	Alzheimer Disease	tacrolimus
verruca	Alzheimer Disease	efavirenz
verruca	Alzheimer Disease	saquinavir
appendicitis	Depressive Disorder, Major	tegaserod
appendicitis	Depressive Disorder, Major	tramadol
appendicitis	Depressive Disorder, Major	valdecoxib
appendicitis	Depressive Disorder, Major	pramipexole
bigeminy	Depressive Disorder, Major	paclitaxel
bigeminy	Depressive Disorder, Major	ribavirin
bigeminy	Depressive Disorder, Major	midazolam
bigeminy	Depressive Disorder, Major	digoxin
orchitis	Depressive Disorder, Major	thalidomide
orchitis	Depressive Disorder, Major	quetiapine
orchitis	Depressive Disorder, Major	rabeprazole
orchitis	Depressive Disorder, Major	pramipexole
urolithiasis	Depressive Disorder, Major	fenofibrate
urolithiasis	Depressive Disorder, Major	pergolide
urolithiasis	Depressive Disorder, Major	indinavir
urolithiasis	Depressive Disorder, Major	rofecoxib
verruca	HIV	risperidone
verruca	HIV	tacrolimus
verruca	HIV	rivastigmine
verruca	HIV	glatiramer acetate
bruxism	Depression, Postpartum	bupropion
bruxism	Depression, Postpartum	quetiapine
bruxism	Depression, Postpartum	pramipexole
bruxism	Depression, Postpartum	duloxetine
salivary gland enlargement	Depression, Postpartum	cyclosporine
salivary gland enlargement	Depression, Postpartum	pergolide
salivary gland enlargement	Depression, Postpartum	glatiramer acetate
salivary gland enlargement	Depression, Postpartum	rabeprazole
salpingitis	Depression, Postpartum	tiagabine
salpingitis	Depression, Postpartum	pergolide
salpingitis	Depression, Postpartum	bupropion
salpingitis	Depression, Postpartum	mifepristone
porphyria cutanea tarda	Diabetes Mellitus	tamoxifen
porphyria cutanea tarda	Diabetes Mellitus	estradiol
porphyria cutanea tarda	Diabetes Mellitus	busulfan
porphyria cutanea tarda	Diabetes Mellitus	naproxen
hepatoma	Hyperlipidemias	gemfibrozil
hepatoma	Hyperlipidemias	testosterone
hepatoma	Hyperlipidemias	lovastatin
hepatoma	Hyperlipidemias	rabeprazole
polymyalgia rheumatica	Cardiovascular Diseases	omeprazole
polymyalgia rheumatica	Cardiovascular Diseases	cerivastatin
polymyalgia rheumatica	Cardiovascular Diseases	fluvastatin
polymyalgia rheumatica	Cardiovascular Diseases	lovastatin
testicular swelling	Depression, Postpartum	nortriptyline
testicular swelling	Depression, Postpartum	bupropion
testicular swelling	Depression, Postpartum	desipramine
testicular swelling	Depression, Postpartum	imipramine
dermatomyositis	Cardiomyopathy, Dilated	pravastatin
dermatomyositis	Cardiomyopathy, Dilated	lovastatin
dermatomyositis	Cardiomyopathy, Dilated	cyclophosphamide
dermatomyositis	Cardiomyopathy, Dilated	hydroxyurea
regurgitation	Cardiomyopathy, Dilated	lovastatin
regurgitation	Cardiomyopathy, Dilated	cabergoline
regurgitation	Cardiomyopathy, Dilated	famotidine
regurgitation	Cardiomyopathy, Dilated	indinavir
dermatomyositis	Cardiovascular Diseases	cerivastatin
dermatomyositis	Cardiovascular Diseases	lovastatin
dermatomyositis	Cardiovascular Diseases	cyclophosphamide
dermatomyositis	Cardiovascular Diseases	hydroxyurea
appendicitis	Depression, Postpartum	tegaserod
appendicitis	Depression, Postpartum	tramadol
appendicitis	Depression, Postpartum	valdecoxib
appendicitis	Depression, Postpartum	pramipexole
bigeminy	Depression, Postpartum	paclitaxel
bigeminy	Depression, Postpartum	ribavirin
bigeminy	Depression, Postpartum	midazolam
bigeminy	Depression, Postpartum	digoxin
orchitis	Depression, Postpartum	thalidomide
orchitis	Depression, Postpartum	quetiapine
orchitis	Depression, Postpartum	rabeprazole
orchitis	Depression, Postpartum	pramipexole
somnambulism	Depression, Postpartum	gabapentin
somnambulism	Depression, Postpartum	bupropion
somnambulism	Depression, Postpartum	zolpidem
somnambulism	Depression, Postpartum	pramipexole
urolithiasis	Depression, Postpartum	fenofibrate
urolithiasis	Depression, Postpartum	pergolide
urolithiasis	Depression, Postpartum	indinavir
urolithiasis	Depression, Postpartum	rofecoxib
mood alteration	Colorectal Neoplasms	methotrexate
mood alteration	Colorectal Neoplasms	pemetrexed
mood alteration	Colorectal Neoplasms	ribavirin
mood alteration	Colorectal Neoplasms	lenalidomide
mood alteration	Precursor Cell Lymphoblastic Leukemia-Lymphoma	paclitaxel
mood alteration	Precursor Cell Lymphoblastic Leukemia-Lymphoma	ribavirin
mood alteration	Precursor Cell Lymphoblastic Leukemia-Lymphoma	capecitabine
mood alteration	Precursor Cell Lymphoblastic Leukemia-Lymphoma	lenalidomide
anosmia	Asthma	enalapril
anosmia	Asthma	celecoxib
anosmia	Asthma	ganciclovir
anosmia	Asthma	tramadol
photopsia	Lung Neoplasms	risperidone
photopsia	Lung Neoplasms	tramadol
photopsia	Lung Neoplasms	zolpidem
photopsia	Lung Neoplasms	duloxetine
nerve palsy	Carotid Artery Diseases	gabapentin
nerve palsy	Carotid Artery Diseases	clomipramine
nerve palsy	Carotid Artery Diseases	ganciclovir
nerve palsy	Carotid Artery Diseases	capecitabine
nerve palsy	Rhabdomyolysis	gabapentin
nerve palsy	Rhabdomyolysis	clomipramine
nerve palsy	Rhabdomyolysis	ganciclovir
nerve palsy	Rhabdomyolysis	capecitabine
regurgitation	Carotid Artery Diseases	atenolol
regurgitation	Carotid Artery Diseases	cabergoline
regurgitation	Carotid Artery Diseases	famotidine
regurgitation	Carotid Artery Diseases	indinavir
regurgitation	Rhabdomyolysis	atenolol
regurgitation	Rhabdomyolysis	cabergoline
regurgitation	Rhabdomyolysis	famotidine
regurgitation	Rhabdomyolysis	indinavir
apraxia	Epilepsy	risperidone
apraxia	Epilepsy	clomipramine
apraxia	Epilepsy	rivastigmine
apraxia	Epilepsy	galantamine
nodule	Epilepsy	pergolide
nodule	Epilepsy	leflunomide
nodule	Epilepsy	lenalidomide
nodule	Epilepsy	naproxen
adenomas	Parkinson Disease	valproic acid
adenomas	Parkinson Disease	testosterone
adenomas	Parkinson Disease	rivastigmine
adenomas	Parkinson Disease	celecoxib
enuresis	Epilepsy	thalidomide
enuresis	Epilepsy	donepezil
enuresis	Epilepsy	bupropion
enuresis	Epilepsy	ziprasidone
feeling abnormal	Epilepsy	tacrolimus
feeling abnormal	Epilepsy	bupropion
feeling abnormal	Epilepsy	tramadol
feeling abnormal	Epilepsy	duloxetine
bladder carcinoma	Parkinson Disease	rivastigmine
bladder carcinoma	Parkinson Disease	glatiramer acetate
bladder carcinoma	Parkinson Disease	valdecoxib
bladder carcinoma	Parkinson Disease	raloxifene
orchitis	Parkinson Disease	thalidomide
orchitis	Parkinson Disease	fluoxetine
orchitis	Parkinson Disease	venlafaxine
orchitis	Parkinson Disease	rabeprazole
testicular swelling	Drug Toxicity	bupropion
testicular swelling	Drug Toxicity	amitriptyline
testicular swelling	Drug Toxicity	doxepin
testicular swelling	Drug Toxicity	trimipramine
cardiac tamponade	Drug Toxicity	imatinib
cardiac tamponade	Drug Toxicity	busulfan
cardiac tamponade	Drug Toxicity	bortezomib
cardiac tamponade	Drug Toxicity	fosinopril
mood alteration	Ovarian Neoplasms	pemetrexed
mood alteration	Ovarian Neoplasms	ribavirin
mood alteration	Ovarian Neoplasms	capecitabine
mood alteration	Ovarian Neoplasms	lenalidomide
photopsia	Ovarian Neoplasms	risperidone
photopsia	Ovarian Neoplasms	tramadol
photopsia	Ovarian Neoplasms	zolpidem
photopsia	Ovarian Neoplasms	duloxetine
corneal opacity	Schizophrenia	memantine
corneal opacity	Schizophrenia	rabeprazole
corneal opacity	Schizophrenia	diclofenac
corneal opacity	Schizophrenia	naproxen
somnambulism	Schizophrenia	gabapentin
somnambulism	Schizophrenia	bupropion
somnambulism	Schizophrenia	zolpidem
somnambulism	Schizophrenia	pramipexole
complete heart block	Heart Failure	diltiazem
complete heart block	Heart Failure	bupropion
complete heart block	Heart Failure	busulfan
complete heart block	Heart Failure	bortezomib
sinus arrest	Heart Failure	amiodarone
sinus arrest	Heart Failure	acebutolol
sinus arrest	Heart Failure	bortezomib
sinus arrest	Heart Failure	flecainide
salivary gland enlargement	Depression	cyclosporine
salivary gland enlargement	Depression	pergolide
salivary gland enlargement	Depression	glatiramer acetate
salivary gland enlargement	Depression	rabeprazole
abnormal electroencephalogram	Depression	clozapine
abnormal electroencephalogram	Depression	oxcarbazepine
abnormal electroencephalogram	Depression	topiramate
abnormal electroencephalogram	Depression	posaconazole
anger	Depression	methylphenidate
anger	Depression	testosterone
anger	Depression	sibutramine
anger	Depression	duloxetine
corneal opacity	Depression	memantine
corneal opacity	Depression	rabeprazole
corneal opacity	Depression	diclofenac
corneal opacity	Depression	naproxen
endometriosis	Depression	thalidomide
endometriosis	Depression	estradiol
endometriosis	Depression	levonorgestrel
endometriosis	Depression	sumatriptan
obesity	Depression	topiramate
obesity	Depression	risperidone
obesity	Depression	efavirenz
obesity	Depression	vancomycin
intestinal perforation	Neoplasms	bupropion
intestinal perforation	Neoplasms	lenalidomide
intestinal perforation	Neoplasms	diclofenac
intestinal perforation	Neoplasms	mycophenolic acid
acute leukemia	Neoplasms	glatiramer acetate
acute leukemia	Neoplasms	busulfan
acute leukemia	Neoplasms	melphalan
acute leukemia	Neoplasms	lenalidomide
onycholysis	Neoplasms	amiodarone
onycholysis	Neoplasms	allopurinol
onycholysis	Neoplasms	ramipril
onycholysis	Neoplasms	tetracycline
adenomas	Bipolar Disorder	testosterone
adenomas	Bipolar Disorder	rivastigmine
adenomas	Bipolar Disorder	celecoxib
adenomas	Bipolar Disorder	pergolide
adenomas	Bipolar Disorder	pramipexole
polycythemia	Organ Transplantation	topiramate
polycythemia	Organ Transplantation	testosterone
polycythemia	Organ Transplantation	pergolide
polycythemia	Organ Transplantation	lenalidomide
polycythemia	Organ Transplantation	ziprasidone
hemiparesis	Transplantation	methotrexate
hemiparesis	Transplantation	clomipramine
hemiparesis	Transplantation	rivastigmine
hemiparesis	Transplantation	temozolomide
hemiparesis	Transplantation	letrozole
polycythemia	Transplantation	topiramate
polycythemia	Transplantation	testosterone
polycythemia	Transplantation	pergolide
polycythemia	Transplantation	lenalidomide
polycythemia	Transplantation	ziprasidone
sinus arrest	Cardiomyopathy, Hypertrophic	verapamil
sinus arrest	Cardiomyopathy, Hypertrophic	amiodarone
sinus arrest	Cardiomyopathy, Hypertrophic	acebutolol
sinus arrest	Cardiomyopathy, Hypertrophic	bortezomib
sinus arrest	Cardiomyopathy, Hypertrophic	flecainide
polymyalgia rheumatica	Coronary Artery Disease	doxazosin
polymyalgia rheumatica	Coronary Artery Disease	omeprazole
polymyalgia rheumatica	Coronary Artery Disease	cerivastatin
polymyalgia rheumatica	Coronary Artery Disease	fluvastatin
polymyalgia rheumatica	Coronary Artery Disease	lovastatin
nerve palsy	Muscular Diseases	gabapentin
nerve palsy	Muscular Diseases	clomipramine
nerve palsy	Muscular Diseases	lovastatin
nerve palsy	Muscular Diseases	ganciclovir
nerve palsy	Muscular Diseases	capecitabine
nerve palsy	Myalgia unspecified	gabapentin
nerve palsy	Myalgia unspecified	clomipramine
nerve palsy	Myalgia unspecified	lovastatin
nerve palsy	Myalgia unspecified	ganciclovir
nerve palsy	Myalgia unspecified	capecitabine
nerve palsy	Myositis	gabapentin
nerve palsy	Myositis	clomipramine
nerve palsy	Myositis	lovastatin
nerve palsy	Myositis	ganciclovir
nerve palsy	Myositis	capecitabine
scleritis	Osteoporosis, Postmenopausal	fluoxetine
scleritis	Osteoporosis, Postmenopausal	clomipramine
scleritis	Osteoporosis, Postmenopausal	venlafaxine
scleritis	Osteoporosis, Postmenopausal	zolpidem
scleritis	Osteoporosis, Postmenopausal	naproxen
nephrolithiasis	HIV Infections	topiramate
nephrolithiasis	HIV Infections	ceftriaxone
nephrolithiasis	HIV Infections	perindopril
nephrolithiasis	HIV Infections	pramipexole
nephrolithiasis	HIV Infections	risedronate
polyneuropathy	Multiple Myeloma	phenytoin
polyneuropathy	Multiple Myeloma	cyclosporine
polyneuropathy	Multiple Myeloma	docetaxel
polyneuropathy	Multiple Myeloma	capecitabine
polyneuropathy	Multiple Myeloma	ifosfamide
adenomas	Prostatic Neoplasms	valproic acid
adenomas	Prostatic Neoplasms	risperidone
adenomas	Prostatic Neoplasms	rivastigmine
adenomas	Prostatic Neoplasms	pergolide
adenomas	Prostatic Neoplasms	pramipexole
sinus arrest	Tachycardia, Ventricular	atenolol
sinus arrest	Tachycardia, Ventricular	verapamil
sinus arrest	Tachycardia, Ventricular	metoprolol
sinus arrest	Tachycardia, Ventricular	acebutolol
sinus arrest	Tachycardia, Ventricular	bortezomib
serotonin syndrome	Obsessive-Compulsive Disorder	amitriptyline
serotonin syndrome	Obsessive-Compulsive Disorder	tramadol
serotonin syndrome	Obsessive-Compulsive Disorder	ziprasidone
serotonin syndrome	Obsessive-Compulsive Disorder	duloxetine
serotonin syndrome	Obsessive-Compulsive Disorder	sumatriptan
nerve palsy	Hypercholesterolemia	gabapentin
nerve palsy	Hypercholesterolemia	clomipramine
nerve palsy	Hypercholesterolemia	lovastatin
nerve palsy	Hypercholesterolemia	ganciclovir
nerve palsy	Hypercholesterolemia	capecitabine
bruxism	Obsessive-Compulsive Disorder	clomipramine
bruxism	Obsessive-Compulsive Disorder	bupropion
bruxism	Obsessive-Compulsive Disorder	quetiapine
bruxism	Obsessive-Compulsive Disorder	pramipexole
bruxism	Obsessive-Compulsive Disorder	duloxetine
scleritis	Osteoporosis	fluoxetine
scleritis	Osteoporosis	clomipramine
scleritis	Osteoporosis	venlafaxine
scleritis	Osteoporosis	zolpidem
scleritis	Osteoporosis	naproxen
uterine fibroids	Obsessive-Compulsive Disorder	olanzapine
uterine fibroids	Obsessive-Compulsive Disorder	tamoxifen
uterine fibroids	Obsessive-Compulsive Disorder	estradiol
uterine fibroids	Obsessive-Compulsive Disorder	tramadol
uterine fibroids	Obsessive-Compulsive Disorder	levonorgestrel
emphysema	Obsessive-Compulsive Disorder	thalidomide
emphysema	Obsessive-Compulsive Disorder	tacrolimus
emphysema	Obsessive-Compulsive Disorder	rivastigmine
emphysema	Obsessive-Compulsive Disorder	pergolide
emphysema	Obsessive-Compulsive Disorder	valdecoxib
hyperprolactinemia	Anxiety Disorders	methyldopa
hyperprolactinemia	Anxiety Disorders	risperidone
hyperprolactinemia	Anxiety Disorders	verapamil
hyperprolactinemia	Anxiety Disorders	cisapride
hyperprolactinemia	Anxiety Disorders	hydrochlorothiazide
bruxism	Anxiety Disorders	clomipramine
bruxism	Anxiety Disorders	bupropion
bruxism	Anxiety Disorders	quetiapine
bruxism	Anxiety Disorders	pramipexole
bruxism	Anxiety Disorders	duloxetine
bruxism	Depressive Disorder	clomipramine
bruxism	Depressive Disorder	bupropion
bruxism	Depressive Disorder	quetiapine
bruxism	Depressive Disorder	pramipexole
bruxism	Depressive Disorder	duloxetine
salivary gland enlargement	Depressive Disorder	cyclosporine
salivary gland enlargement	Depressive Disorder	clomipramine
salivary gland enlargement	Depressive Disorder	pergolide
salivary gland enlargement	Depressive Disorder	glatiramer acetate
salivary gland enlargement	Depressive Disorder	rabeprazole
urinary hesitancy	Pain	mexiletine
urinary hesitancy	Pain	paroxetine
urinary hesitancy	Pain	testosterone
urinary hesitancy	Pain	fludarabine
urinary hesitancy	Pain	duloxetine
sleep apnea	Anxiety Disorders	risperidone
sleep apnea	Anxiety Disorders	testosterone
sleep apnea	Anxiety Disorders	donepezil
sleep apnea	Anxiety Disorders	tramadol
sleep apnea	Anxiety Disorders	pramipexole
uterine fibroids	Anxiety Disorders	olanzapine
uterine fibroids	Anxiety Disorders	tamoxifen
uterine fibroids	Anxiety Disorders	estradiol
uterine fibroids	Anxiety Disorders	tramadol
uterine fibroids	Anxiety Disorders	levonorgestrel
urethritis	Depressive Disorder	tiagabine
urethritis	Depressive Disorder	ritonavir
urethritis	Depressive Disorder	glatiramer acetate
urethritis	Depressive Disorder	pramipexole
urethritis	Depressive Disorder	sumatriptan
acute leukemia	Leukemia, Myeloid	cisplatin
acute leukemia	Leukemia, Myeloid	glatiramer acetate
acute leukemia	Leukemia, Myeloid	busulfan
acute leukemia	Leukemia, Myeloid	melphalan
acute leukemia	Leukemia, Myeloid	lenalidomide
emphysema	Anxiety Disorders	thalidomide
emphysema	Anxiety Disorders	tacrolimus
emphysema	Anxiety Disorders	rivastigmine
emphysema	Anxiety Disorders	pergolide
emphysema	Anxiety Disorders	valdecoxib
hypersomnia	Anxiety Disorders	fluvoxamine
hypersomnia	Anxiety Disorders	lisinopril
hypersomnia	Anxiety Disorders	levetiracetam
hypersomnia	Anxiety Disorders	galantamine
hypersomnia	Anxiety Disorders	quetiapine
obesity	Anxiety Disorders	fluvoxamine
obesity	Anxiety Disorders	topiramate
obesity	Anxiety Disorders	risperidone
obesity	Anxiety Disorders	efavirenz
obesity	Anxiety Disorders	vancomycin
polymyalgia rheumatica	Arteriosclerosis	pravastatin
polymyalgia rheumatica	Arteriosclerosis	doxazosin
polymyalgia rheumatica	Arteriosclerosis	omeprazole
polymyalgia rheumatica	Arteriosclerosis	cerivastatin
polymyalgia rheumatica	Arteriosclerosis	lovastatin
common cold	Coronary Disease	salmeterol
common cold	Coronary Disease	gemfibrozil
common cold	Coronary Disease	levetiracetam
common cold	Coronary Disease	timolol
common cold	Coronary Disease	estradiol
polymyalgia rheumatica	Coronary Disease	simvastatin
polymyalgia rheumatica	Coronary Disease	omeprazole
polymyalgia rheumatica	Coronary Disease	cerivastatin
polymyalgia rheumatica	Coronary Disease	fluvastatin
polymyalgia rheumatica	Coronary Disease	lovastatin
emphysema	Depressive Disorder	thalidomide
emphysema	Depressive Disorder	tacrolimus
emphysema	Depressive Disorder	rivastigmine
emphysema	Depressive Disorder	pergolide
emphysema	Depressive Disorder	valdecoxib
bruxism	Depressive Disorder, Major	clomipramine
bruxism	Depressive Disorder, Major	bupropion
bruxism	Depressive Disorder, Major	quetiapine
bruxism	Depressive Disorder, Major	pramipexole
bruxism	Depressive Disorder, Major	duloxetine
salivary gland enlargement	Depressive Disorder, Major	cyclosporine
salivary gland enlargement	Depressive Disorder, Major	clomipramine
salivary gland enlargement	Depressive Disorder, Major	pergolide
salivary gland enlargement	Depressive Disorder, Major	glatiramer acetate
salivary gland enlargement	Depressive Disorder, Major	rabeprazole
urethritis	Depressive Disorder, Major	tiagabine
urethritis	Depressive Disorder, Major	ritonavir
urethritis	Depressive Disorder, Major	glatiramer acetate
urethritis	Depressive Disorder, Major	pramipexole
urethritis	Depressive Disorder, Major	sumatriptan
uterine fibroids	Depressive Disorder, Major	olanzapine
uterine fibroids	Depressive Disorder, Major	tamoxifen
uterine fibroids	Depressive Disorder, Major	estradiol
uterine fibroids	Depressive Disorder, Major	tramadol
uterine fibroids	Depressive Disorder, Major	levonorgestrel
apraxia	Alzheimer Disease	gabapentin
apraxia	Alzheimer Disease	lamotrigine
apraxia	Alzheimer Disease	topiramate
apraxia	Alzheimer Disease	risperidone
apraxia	Alzheimer Disease	clomipramine
corneal opacity	Alzheimer Disease	tamoxifen
corneal opacity	Alzheimer Disease	rabeprazole
corneal opacity	Alzheimer Disease	fluphenazine
corneal opacity	Alzheimer Disease	diclofenac
corneal opacity	Alzheimer Disease	naproxen
emphysema	Depressive Disorder, Major	thalidomide
emphysema	Depressive Disorder, Major	tacrolimus
emphysema	Depressive Disorder, Major	rivastigmine
emphysema	Depressive Disorder, Major	pergolide
emphysema	Depressive Disorder, Major	valdecoxib
obesity	Depressive Disorder, Major	fluvoxamine
obesity	Depressive Disorder, Major	topiramate
obesity	Depressive Disorder, Major	risperidone
obesity	Depressive Disorder, Major	efavirenz
obesity	Depressive Disorder, Major	vancomycin
testicular swelling	Depressive Disorder, Major	bupropion
testicular swelling	Depressive Disorder, Major	amitriptyline
testicular swelling	Depressive Disorder, Major	doxepin
testicular swelling	Depressive Disorder, Major	trimipramine
testicular swelling	Depressive Disorder, Major	imipramine
nephrolithiasis	HIV	topiramate
nephrolithiasis	HIV	ceftriaxone
nephrolithiasis	HIV	perindopril
nephrolithiasis	HIV	pramipexole
nephrolithiasis	HIV	risedronate
exophthalmos	Depression, Postpartum	lithium
exophthalmos	Depression, Postpartum	dexamethasone
exophthalmos	Depression, Postpartum	prednisone
exophthalmos	Depression, Postpartum	prednisolone
exophthalmos	Depression, Postpartum	triamcinolone
nerve palsy	Hyperlipidemias	gabapentin
nerve palsy	Hyperlipidemias	clomipramine
nerve palsy	Hyperlipidemias	lovastatin
nerve palsy	Hyperlipidemias	ganciclovir
nerve palsy	Hyperlipidemias	capecitabine
hepatoma	Cardiomyopathy, Dilated	pravastatin
hepatoma	Cardiomyopathy, Dilated	testosterone
hepatoma	Cardiomyopathy, Dilated	fluvastatin
hepatoma	Cardiomyopathy, Dilated	lovastatin
hepatoma	Cardiomyopathy, Dilated	rabeprazole
abnormal electroencephalogram	Depression, Postpartum	clozapine
abnormal electroencephalogram	Depression, Postpartum	oxcarbazepine
abnormal electroencephalogram	Depression, Postpartum	topiramate
abnormal electroencephalogram	Depression, Postpartum	posaconazole
abnormal electroencephalogram	Depression, Postpartum	bupropion
urethritis	Depression, Postpartum	tiagabine
urethritis	Depression, Postpartum	ritonavir
urethritis	Depression, Postpartum	glatiramer acetate
urethritis	Depression, Postpartum	pramipexole
urethritis	Depression, Postpartum	sumatriptan
polymyalgia rheumatica	Cardiomyopathy, Dilated	pravastatin
polymyalgia rheumatica	Cardiomyopathy, Dilated	doxazosin
polymyalgia rheumatica	Cardiomyopathy, Dilated	omeprazole
polymyalgia rheumatica	Cardiomyopathy, Dilated	fluvastatin
polymyalgia rheumatica	Cardiomyopathy, Dilated	lovastatin
sinus arrest	Cardiomyopathy, Dilated	verapamil
sinus arrest	Cardiomyopathy, Dilated	amiodarone
sinus arrest	Cardiomyopathy, Dilated	acebutolol
sinus arrest	Cardiomyopathy, Dilated	bortezomib
sinus arrest	Cardiomyopathy, Dilated	flecainide
common cold	Cardiovascular Diseases	salmeterol
common cold	Cardiovascular Diseases	gemfibrozil
common cold	Cardiovascular Diseases	levetiracetam
common cold	Cardiovascular Diseases	timolol
common cold	Cardiovascular Diseases	estradiol
emphysema	Depression, Postpartum	thalidomide
emphysema	Depression, Postpartum	tacrolimus
emphysema	Depression, Postpartum	rivastigmine
emphysema	Depression, Postpartum	pergolide
emphysema	Depression, Postpartum	valdecoxib
endometriosis	Depression, Postpartum	thalidomide
endometriosis	Depression, Postpartum	tamoxifen
endometriosis	Depression, Postpartum	estradiol
endometriosis	Depression, Postpartum	levonorgestrel
endometriosis	Depression, Postpartum	sumatriptan
obesity	Depression, Postpartum	fluvoxamine
obesity	Depression, Postpartum	topiramate
obesity	Depression, Postpartum	risperidone
obesity	Depression, Postpartum	efavirenz
obesity	Depression, Postpartum	vancomycin
adenomas	Colorectal Neoplasms	valproic acid
adenomas	Colorectal Neoplasms	risperidone
adenomas	Colorectal Neoplasms	rivastigmine
adenomas	Colorectal Neoplasms	pergolide
adenomas	Colorectal Neoplasms	pramipexole
acute leukemia	Leukemia	cisplatin
acute leukemia	Leukemia	glatiramer acetate
acute leukemia	Leukemia	busulfan
acute leukemia	Leukemia	melphalan
acute leukemia	Leukemia	lenalidomide
ureteral obstruction	Leukemia	cyclophosphamide
ureteral obstruction	Leukemia	melphalan
ureteral obstruction	Leukemia	hydroxyurea
ureteral obstruction	Leukemia	bortezomib
ureteral obstruction	Leukemia	chlorambucil
acute leukemia	Leukemia, Myeloid, Acute	cisplatin
acute leukemia	Leukemia, Myeloid, Acute	glatiramer acetate
acute leukemia	Leukemia, Myeloid, Acute	busulfan
acute leukemia	Leukemia, Myeloid, Acute	melphalan
acute leukemia	Leukemia, Myeloid, Acute	lenalidomide
ureteral obstruction	Leukemia, Myeloid, Acute	cyclophosphamide
ureteral obstruction	Leukemia, Myeloid, Acute	melphalan
ureteral obstruction	Leukemia, Myeloid, Acute	hydroxyurea
ureteral obstruction	Leukemia, Myeloid, Acute	bortezomib
ureteral obstruction	Leukemia, Myeloid, Acute	chlorambucil
interstitial lung disease	Lung Neoplasms	oxaliplatin
interstitial lung disease	Lung Neoplasms	venlafaxine
interstitial lung disease	Lung Neoplasms	leflunomide
interstitial lung disease	Lung Neoplasms	lenalidomide
interstitial lung disease	Lung Neoplasms	benazepril
bleeding diathesis	Asthma	paroxetine
bleeding diathesis	Asthma	clopidogrel
bleeding diathesis	Asthma	sibutramine
bleeding diathesis	Asthma	procarbazine
bleeding diathesis	Asthma	penicillin g
polyneuropathy	Lung Neoplasms	phenytoin
polyneuropathy	Lung Neoplasms	cyclosporine
polyneuropathy	Lung Neoplasms	capecitabine
polyneuropathy	Lung Neoplasms	ifosfamide
polyneuropathy	Lung Neoplasms	lenalidomide
common cold	Carotid Artery Diseases	salmeterol
common cold	Carotid Artery Diseases	lisinopril
common cold	Carotid Artery Diseases	levetiracetam
common cold	Carotid Artery Diseases	timolol
common cold	Carotid Artery Diseases	estradiol
common cold	Rhabdomyolysis	salmeterol
common cold	Rhabdomyolysis	lisinopril
common cold	Rhabdomyolysis	levetiracetam
common cold	Rhabdomyolysis	timolol
common cold	Rhabdomyolysis	estradiol
contracture	Epilepsy	fluvoxamine
contracture	Epilepsy	atorvastatin
contracture	Epilepsy	nefazodone
contracture	Epilepsy	candesartan
contracture	Epilepsy	formoterol
strabismus	Epilepsy	fluoxetine
strabismus	Epilepsy	clomipramine
strabismus	Epilepsy	midazolam
strabismus	Epilepsy	vincristine
strabismus	Epilepsy	rabeprazole
megaloblastic anemia	Epilepsy	thalidomide
megaloblastic anemia	Epilepsy	pyrimethamine
megaloblastic anemia	Epilepsy	pergolide
megaloblastic anemia	Epilepsy	trimethoprim
megaloblastic anemia	Epilepsy	metformin
myopia	Epilepsy	doxazosin
myopia	Epilepsy	memantine
myopia	Epilepsy	cyclophosphamide
myopia	Epilepsy	montelukast
myopia	Epilepsy	pramipexole
polyneuropathy	Epilepsy	doxorubicin
polyneuropathy	Epilepsy	docetaxel
polyneuropathy	Epilepsy	capecitabine
polyneuropathy	Epilepsy	ifosfamide
polyneuropathy	Epilepsy	lenalidomide
subdural hematoma	Epilepsy	ritonavir
subdural hematoma	Epilepsy	rivastigmine
subdural hematoma	Epilepsy	quetiapine
subdural hematoma	Epilepsy	bortezomib
subdural hematoma	Epilepsy	naproxen
pemphigus	Stroke	topiramate
pemphigus	Stroke	ramipril
pemphigus	Stroke	fludarabine
pemphigus	Stroke	benazepril
pemphigus	Stroke	cilazapril
strabismus	Drug Toxicity	gabapentin
strabismus	Drug Toxicity	topiramate
strabismus	Drug Toxicity	fluoxetine
strabismus	Drug Toxicity	midazolam
strabismus	Drug Toxicity	rabeprazole
ureteral obstruction	Ovarian Neoplasms	melphalan
ureteral obstruction	Ovarian Neoplasms	hydroxyurea
ureteral obstruction	Ovarian Neoplasms	bortezomib
ureteral obstruction	Ovarian Neoplasms	chlorambucil
ureteral obstruction	Ovarian Neoplasms	mitoxantrone
apraxia	Drug Toxicity	gabapentin
apraxia	Drug Toxicity	topiramate
apraxia	Drug Toxicity	risperidone
apraxia	Drug Toxicity	rivastigmine
apraxia	Drug Toxicity	galantamine
hemiparesis	Drug Toxicity	tacrolimus
hemiparesis	Drug Toxicity	rivastigmine
hemiparesis	Drug Toxicity	posaconazole
hemiparesis	Drug Toxicity	temozolomide
hemiparesis	Drug Toxicity	letrozole
polyneuropathy	Ovarian Neoplasms	phenytoin
polyneuropathy	Ovarian Neoplasms	cyclosporine
polyneuropathy	Ovarian Neoplasms	capecitabine
polyneuropathy	Ovarian Neoplasms	ifosfamide
polyneuropathy	Ovarian Neoplasms	lenalidomide
common cold	Stroke	salmeterol
common cold	Stroke	gemfibrozil
common cold	Stroke	levetiracetam
common cold	Stroke	timolol
common cold	Stroke	estradiol
polymyalgia rheumatica	Stroke	simvastatin
polymyalgia rheumatica	Stroke	omeprazole
polymyalgia rheumatica	Stroke	cerivastatin
polymyalgia rheumatica	Stroke	fluvastatin
polymyalgia rheumatica	Stroke	lovastatin
nephrotic syndrome	Myocardial Infarction	probenecid
nephrotic syndrome	Myocardial Infarction	sulfasalazine
nephrotic syndrome	Myocardial Infarction	bortezomib
nephrotic syndrome	Myocardial Infarction	pamidronate
nephrotic syndrome	Myocardial Infarction	indomethacin
vaginal discharge	Breast Neoplasms	imatinib
vaginal discharge	Breast Neoplasms	tramadol
vaginal discharge	Breast Neoplasms	saquinavir
vaginal discharge	Breast Neoplasms	pramipexole
vaginal discharge	Breast Neoplasms	levonorgestrel
onycholysis	Breast Neoplasms	amiodarone
onycholysis	Breast Neoplasms	allopurinol
onycholysis	Breast Neoplasms	ramipril
onycholysis	Breast Neoplasms	tetracycline
onycholysis	Breast Neoplasms	mitoxantrone
ureteral obstruction	Breast Neoplasms	melphalan
ureteral obstruction	Breast Neoplasms	hydroxyurea
ureteral obstruction	Breast Neoplasms	bortezomib
ureteral obstruction	Breast Neoplasms	chlorambucil
ureteral obstruction	Breast Neoplasms	mitoxantrone
serotonin syndrome	Depression	nefazodone
serotonin syndrome	Depression	tramadol
serotonin syndrome	Depression	ziprasidone
serotonin syndrome	Depression	duloxetine
serotonin syndrome	Depression	sumatriptan
exophthalmos	Depression	lithium
exophthalmos	Depression	dexamethasone
exophthalmos	Depression	prednisone
exophthalmos	Depression	prednisolone
exophthalmos	Depression	triamcinolone
hyperprolactinemia	Depression	methyldopa
hyperprolactinemia	Depression	risperidone
hyperprolactinemia	Depression	verapamil
hyperprolactinemia	Depression	cisapride
hyperprolactinemia	Depression	hydrochlorothiazide
urethritis	Depression	tiagabine
urethritis	Depression	ritonavir
urethritis	Depression	glatiramer acetate
urethritis	Depression	pramipexole
urethritis	Depression	sumatriptan
uterine fibroids	Depression	olanzapine
uterine fibroids	Depression	nefazodone
uterine fibroids	Depression	estradiol
uterine fibroids	Depression	tramadol
uterine fibroids	Depression	levonorgestrel
pemphigus	Hypertension	topiramate
pemphigus	Hypertension	ramipril
pemphigus	Hypertension	fludarabine
pemphigus	Hypertension	benazepril
pemphigus	Hypertension	cilazapril
sialadenitis	Hypertension	methyldopa
sialadenitis	Hypertension	paroxetine
sialadenitis	Hypertension	oxcarbazepine
sialadenitis	Hypertension	ritonavir
sialadenitis	Hypertension	pergolide
myelodysplastic syndrome	Neoplasms	sulfasalazine
myelodysplastic syndrome	Neoplasms	posaconazole
myelodysplastic syndrome	Neoplasms	temozolomide
myelodysplastic syndrome	Neoplasms	thiotepa
myelodysplastic syndrome	Neoplasms	fludarabine
proctitis	Neoplasms	gabapentin
proctitis	Neoplasms	venlafaxine
proctitis	Neoplasms	rabeprazole
proctitis	Neoplasms	diclofenac
proctitis	Neoplasms	tetracycline
adrenal insufficiency	Glaucoma	heparin
adrenal insufficiency	Glaucoma	itraconazole
adrenal insufficiency	Glaucoma	posaconazole
adrenal insufficiency	Glaucoma	budesonide
adrenal insufficiency	Glaucoma	busulfan
adrenal insufficiency	Glaucoma	ibuprofen
apprehension	Ischemia	cisplatin
apprehension	Ischemia	morphine
apprehension	Ischemia	lidocaine
apprehension	Ischemia	calcitriol
apprehension	Ischemia	procarbazine
apprehension	Ischemia	ethacrynic acid
cholangitis	Organ Transplantation	thalidomide
cholangitis	Organ Transplantation	zonisamide
cholangitis	Organ Transplantation	ritonavir
cholangitis	Organ Transplantation	ribavirin
cholangitis	Organ Transplantation	valganciclovir
cholangitis	Organ Transplantation	rabeprazole
melanoma	Organ Transplantation	paroxetine
melanoma	Organ Transplantation	azathioprine
melanoma	Organ Transplantation	ritonavir
melanoma	Organ Transplantation	rabeprazole
melanoma	Organ Transplantation	valdecoxib
melanoma	Organ Transplantation	pramipexole
peritonitis	Organ Transplantation	paclitaxel
peritonitis	Organ Transplantation	paroxetine
peritonitis	Organ Transplantation	rivastigmine
peritonitis	Organ Transplantation	valdecoxib
peritonitis	Organ Transplantation	vancomycin
peritonitis	Organ Transplantation	bortezomib
abnormal electroencephalogram	Tobacco Use Disorder	paroxetine
abnormal electroencephalogram	Tobacco Use Disorder	oxcarbazepine
abnormal electroencephalogram	Tobacco Use Disorder	topiramate
abnormal electroencephalogram	Tobacco Use Disorder	fluoxetine
abnormal electroencephalogram	Tobacco Use Disorder	clomipramine
abnormal electroencephalogram	Tobacco Use Disorder	posaconazole
acute leukemia	Hepatic Veno-Occlusive Disease	cisplatin
acute leukemia	Hepatic Veno-Occlusive Disease	glatiramer acetate
acute leukemia	Hepatic Veno-Occlusive Disease	etoposide
acute leukemia	Hepatic Veno-Occlusive Disease	lenalidomide
acute leukemia	Hepatic Veno-Occlusive Disease	idarubicin
acute leukemia	Hepatic Veno-Occlusive Disease	mitoxantrone
ureteral obstruction	Hepatic Veno-Occlusive Disease	methotrexate
ureteral obstruction	Hepatic Veno-Occlusive Disease	doxorubicin
ureteral obstruction	Hepatic Veno-Occlusive Disease	hydroxyurea
ureteral obstruction	Hepatic Veno-Occlusive Disease	bortezomib
ureteral obstruction	Hepatic Veno-Occlusive Disease	chlorambucil
ureteral obstruction	Hepatic Veno-Occlusive Disease	mitoxantrone
cholangitis	Transplantation	thalidomide
cholangitis	Transplantation	zonisamide
cholangitis	Transplantation	ritonavir
cholangitis	Transplantation	ribavirin
cholangitis	Transplantation	valganciclovir
cholangitis	Transplantation	rabeprazole
melanoma	Transplantation	paroxetine
melanoma	Transplantation	azathioprine
melanoma	Transplantation	ritonavir
melanoma	Transplantation	rabeprazole
melanoma	Transplantation	valdecoxib
melanoma	Transplantation	pramipexole
peritonitis	Transplantation	paclitaxel
peritonitis	Transplantation	paroxetine
peritonitis	Transplantation	rivastigmine
peritonitis	Transplantation	valdecoxib
peritonitis	Transplantation	vancomycin
peritonitis	Transplantation	bortezomib
arteritis	Atrial Fibrillation	gliclazide
arteritis	Atrial Fibrillation	olanzapine
arteritis	Atrial Fibrillation	methylphenidate
arteritis	Atrial Fibrillation	venlafaxine
arteritis	Atrial Fibrillation	bleomycin
arteritis	Atrial Fibrillation	zolpidem
dysphasia	Atrial Fibrillation	oxaliplatin
dysphasia	Atrial Fibrillation	sertraline
dysphasia	Atrial Fibrillation	ganciclovir
dysphasia	Atrial Fibrillation	temozolomide
dysphasia	Atrial Fibrillation	capecitabine
dysphasia	Atrial Fibrillation	zolpidem
hepatoma	Coronary Artery Disease	gemfibrozil
hepatoma	Coronary Artery Disease	testosterone
hepatoma	Coronary Artery Disease	cerivastatin
hepatoma	Coronary Artery Disease	fluvastatin
hepatoma	Coronary Artery Disease	lovastatin
hepatoma	Coronary Artery Disease	rabeprazole
onycholysis	Heart Arrest	docetaxel
onycholysis	Heart Arrest	capecitabine
onycholysis	Heart Arrest	allopurinol
onycholysis	Heart Arrest	ramipril
onycholysis	Heart Arrest	tetracycline
onycholysis	Heart Arrest	mitoxantrone
interstitial lung disease	Non-small cell lung cancer	oxaliplatin
interstitial lung disease	Non-small cell lung cancer	venlafaxine
interstitial lung disease	Non-small cell lung cancer	topotecan
interstitial lung disease	Non-small cell lung cancer	leflunomide
interstitial lung disease	Non-small cell lung cancer	lenalidomide
interstitial lung disease	Non-small cell lung cancer	benazepril
onycholysis	Seizures	docetaxel
onycholysis	Seizures	capecitabine
onycholysis	Seizures	allopurinol
onycholysis	Seizures	ramipril
onycholysis	Seizures	tetracycline
onycholysis	Seizures	mitoxantrone
onycholysis	Syncope	docetaxel
onycholysis	Syncope	capecitabine
onycholysis	Syncope	allopurinol
onycholysis	Syncope	ramipril
onycholysis	Syncope	tetracycline
onycholysis	Syncope	mitoxantrone
onycholysis	Ventricular Fibrillation	docetaxel
onycholysis	Ventricular Fibrillation	capecitabine
onycholysis	Ventricular Fibrillation	allopurinol
onycholysis	Ventricular Fibrillation	ramipril
onycholysis	Ventricular Fibrillation	tetracycline
onycholysis	Ventricular Fibrillation	mitoxantrone
uveitis	Osteoporosis, Postmenopausal	lamotrigine
uveitis	Osteoporosis, Postmenopausal	latanoprost
uveitis	Osteoporosis, Postmenopausal	ritonavir
uveitis	Osteoporosis, Postmenopausal	celecoxib
uveitis	Osteoporosis, Postmenopausal	venlafaxine
uveitis	Osteoporosis, Postmenopausal	reserpine
onycholysis	Arrhythmias, Cardiac	docetaxel
onycholysis	Arrhythmias, Cardiac	capecitabine
onycholysis	Arrhythmias, Cardiac	allopurinol
onycholysis	Arrhythmias, Cardiac	ramipril
onycholysis	Arrhythmias, Cardiac	tetracycline
onycholysis	Arrhythmias, Cardiac	mitoxantrone
dysphasia	Esophageal Neoplasms	donepezil
dysphasia	Esophageal Neoplasms	sertraline
dysphasia	Esophageal Neoplasms	ganciclovir
dysphasia	Esophageal Neoplasms	temozolomide
dysphasia	Esophageal Neoplasms	zolpidem
dysphasia	Esophageal Neoplasms	sumatriptan
acute leukemia	Multiple Myeloma	cisplatin
acute leukemia	Multiple Myeloma	glatiramer acetate
acute leukemia	Multiple Myeloma	etoposide
acute leukemia	Multiple Myeloma	busulfan
acute leukemia	Multiple Myeloma	idarubicin
acute leukemia	Multiple Myeloma	mitoxantrone
muscle atrophy	Multiple Myeloma	lamotrigine
muscle atrophy	Multiple Myeloma	pergolide
muscle atrophy	Multiple Myeloma	glatiramer acetate
muscle atrophy	Multiple Myeloma	lamivudine
muscle atrophy	Multiple Myeloma	eletriptan
muscle atrophy	Multiple Myeloma	sumatriptan
ureteral obstruction	Multiple Myeloma	methotrexate
ureteral obstruction	Multiple Myeloma	cyclophosphamide
ureteral obstruction	Multiple Myeloma	hydroxyurea
ureteral obstruction	Multiple Myeloma	bortezomib
ureteral obstruction	Multiple Myeloma	chlorambucil
ureteral obstruction	Multiple Myeloma	mitoxantrone
osteoarthritis	Osteoporosis, Postmenopausal	morphine
osteoarthritis	Osteoporosis, Postmenopausal	donepezil
osteoarthritis	Osteoporosis, Postmenopausal	estradiol
osteoarthritis	Osteoporosis, Postmenopausal	tramadol
osteoarthritis	Osteoporosis, Postmenopausal	pramipexole
osteoarthritis	Osteoporosis, Postmenopausal	exemestane
osteonecrosis	Osteoporosis, Postmenopausal	methotrexate
osteonecrosis	Osteoporosis, Postmenopausal	imatinib
osteonecrosis	Osteoporosis, Postmenopausal	dexamethasone
osteonecrosis	Osteoporosis, Postmenopausal	procarbazine
osteonecrosis	Osteoporosis, Postmenopausal	pramipexole
osteonecrosis	Osteoporosis, Postmenopausal	clodronate
acute leukemia	Osteosarcoma	glatiramer acetate
acute leukemia	Osteosarcoma	busulfan
acute leukemia	Osteosarcoma	melphalan
acute leukemia	Osteosarcoma	lenalidomide
acute leukemia	Osteosarcoma	idarubicin
acute leukemia	Osteosarcoma	mitoxantrone
ureteral obstruction	Osteosarcoma	cyclophosphamide
ureteral obstruction	Osteosarcoma	melphalan
ureteral obstruction	Osteosarcoma	hydroxyurea
ureteral obstruction	Osteosarcoma	bortezomib
ureteral obstruction	Osteosarcoma	chlorambucil
ureteral obstruction	Osteosarcoma	mitoxantrone
onycholysis	Tachycardia, Ventricular	docetaxel
onycholysis	Tachycardia, Ventricular	capecitabine
onycholysis	Tachycardia, Ventricular	allopurinol
onycholysis	Tachycardia, Ventricular	ramipril
onycholysis	Tachycardia, Ventricular	tetracycline
onycholysis	Tachycardia, Ventricular	mitoxantrone
exophthalmos	Obsessive-Compulsive Disorder	lithium
exophthalmos	Obsessive-Compulsive Disorder	clomipramine
exophthalmos	Obsessive-Compulsive Disorder	dexamethasone
exophthalmos	Obsessive-Compulsive Disorder	prednisone
exophthalmos	Obsessive-Compulsive Disorder	prednisolone
exophthalmos	Obsessive-Compulsive Disorder	triamcinolone
hyperprolactinemia	Obsessive-Compulsive Disorder	methyldopa
hyperprolactinemia	Obsessive-Compulsive Disorder	risperidone
hyperprolactinemia	Obsessive-Compulsive Disorder	verapamil
hyperprolactinemia	Obsessive-Compulsive Disorder	cisapride
hyperprolactinemia	Obsessive-Compulsive Disorder	hydrochlorothiazide
hyperprolactinemia	Obsessive-Compulsive Disorder	alprazolam
uveitis	Osteoporosis	lamotrigine
uveitis	Osteoporosis	latanoprost
uveitis	Osteoporosis	ritonavir
uveitis	Osteoporosis	celecoxib
uveitis	Osteoporosis	venlafaxine
uveitis	Osteoporosis	reserpine
fibrocystic breast	Obsessive-Compulsive Disorder	tiagabine
fibrocystic breast	Obsessive-Compulsive Disorder	atorvastatin
fibrocystic breast	Obsessive-Compulsive Disorder	pergolide
fibrocystic breast	Obsessive-Compulsive Disorder	glatiramer acetate
fibrocystic breast	Obsessive-Compulsive Disorder	donepezil
fibrocystic breast	Obsessive-Compulsive Disorder	estradiol
salivary gland enlargement	Obsessive-Compulsive Disorder	cyclosporine
salivary gland enlargement	Obsessive-Compulsive Disorder	clomipramine
salivary gland enlargement	Obsessive-Compulsive Disorder	pergolide
salivary gland enlargement	Obsessive-Compulsive Disorder	glatiramer acetate
salivary gland enlargement	Obsessive-Compulsive Disorder	mirtazapine
salivary gland enlargement	Obsessive-Compulsive Disorder	rabeprazole
abnormal electroencephalogram	Obsessive-Compulsive Disorder	clozapine
abnormal electroencephalogram	Obsessive-Compulsive Disorder	oxcarbazepine
abnormal electroencephalogram	Obsessive-Compulsive Disorder	topiramate
abnormal electroencephalogram	Obsessive-Compulsive Disorder	clomipramine
abnormal electroencephalogram	Obsessive-Compulsive Disorder	posaconazole
abnormal electroencephalogram	Obsessive-Compulsive Disorder	bupropion
allergic alveolitis	Obsessive-Compulsive Disorder	methotrexate
allergic alveolitis	Obsessive-Compulsive Disorder	ceftriaxone
allergic alveolitis	Obsessive-Compulsive Disorder	ticlopidine
allergic alveolitis	Obsessive-Compulsive Disorder	amphotericin b
allergic alveolitis	Obsessive-Compulsive Disorder	lenalidomide
allergic alveolitis	Obsessive-Compulsive Disorder	fludarabine
contracture	Obsessive-Compulsive Disorder	gabapentin
contracture	Obsessive-Compulsive Disorder	lamotrigine
contracture	Obsessive-Compulsive Disorder	tiagabine
contracture	Obsessive-Compulsive Disorder	atorvastatin
contracture	Obsessive-Compulsive Disorder	candesartan
contracture	Obsessive-Compulsive Disorder	formoterol
corneal ulcer	Obsessive-Compulsive Disorder	ribavirin
corneal ulcer	Obsessive-Compulsive Disorder	glatiramer acetate
corneal ulcer	Obsessive-Compulsive Disorder	zolpidem
corneal ulcer	Obsessive-Compulsive Disorder	ketorolac
corneal ulcer	Obsessive-Compulsive Disorder	prednisolone
corneal ulcer	Obsessive-Compulsive Disorder	diclofenac
urethritis	Obsessive-Compulsive Disorder	tiagabine
urethritis	Obsessive-Compulsive Disorder	ritonavir
urethritis	Obsessive-Compulsive Disorder	glatiramer acetate
urethritis	Obsessive-Compulsive Disorder	mirtazapine
urethritis	Obsessive-Compulsive Disorder	pramipexole
urethritis	Obsessive-Compulsive Disorder	sumatriptan
osteoarthritis	Osteoporosis	morphine
osteoarthritis	Osteoporosis	donepezil
osteoarthritis	Osteoporosis	estradiol
osteoarthritis	Osteoporosis	tramadol
osteoarthritis	Osteoporosis	pramipexole
osteoarthritis	Osteoporosis	exemestane
osteonecrosis	Osteoporosis	methotrexate
osteonecrosis	Osteoporosis	imatinib
osteonecrosis	Osteoporosis	dexamethasone
osteonecrosis	Osteoporosis	procarbazine
osteonecrosis	Osteoporosis	pramipexole
osteonecrosis	Osteoporosis	clodronate
serotonin syndrome	Anxiety Disorders	fluvoxamine
serotonin syndrome	Anxiety Disorders	amitriptyline
serotonin syndrome	Anxiety Disorders	tramadol
serotonin syndrome	Anxiety Disorders	ziprasidone
serotonin syndrome	Anxiety Disorders	duloxetine
serotonin syndrome	Anxiety Disorders	sumatriptan
serotonin syndrome	Depressive Disorder	nefazodone
serotonin syndrome	Depressive Disorder	amitriptyline
serotonin syndrome	Depressive Disorder	tramadol
serotonin syndrome	Depressive Disorder	ziprasidone
serotonin syndrome	Depressive Disorder	duloxetine
serotonin syndrome	Depressive Disorder	sumatriptan
exophthalmos	Anxiety Disorders	lithium
exophthalmos	Anxiety Disorders	clomipramine
exophthalmos	Anxiety Disorders	dexamethasone
exophthalmos	Anxiety Disorders	prednisone
exophthalmos	Anxiety Disorders	prednisolone
exophthalmos	Anxiety Disorders	triamcinolone
exophthalmos	Depressive Disorder	lithium
exophthalmos	Depressive Disorder	clomipramine
exophthalmos	Depressive Disorder	dexamethasone
exophthalmos	Depressive Disorder	prednisone
exophthalmos	Depressive Disorder	prednisolone
exophthalmos	Depressive Disorder	triamcinolone
hyperprolactinemia	Depressive Disorder	methyldopa
hyperprolactinemia	Depressive Disorder	risperidone
hyperprolactinemia	Depressive Disorder	verapamil
hyperprolactinemia	Depressive Disorder	cisapride
hyperprolactinemia	Depressive Disorder	hydrochlorothiazide
hyperprolactinemia	Depressive Disorder	alprazolam
fibrocystic breast	Anxiety Disorders	tiagabine
fibrocystic breast	Anxiety Disorders	atorvastatin
fibrocystic breast	Anxiety Disorders	pergolide
fibrocystic breast	Anxiety Disorders	glatiramer acetate
fibrocystic breast	Anxiety Disorders	donepezil
fibrocystic breast	Anxiety Disorders	estradiol
salivary gland enlargement	Anxiety Disorders	cyclosporine
salivary gland enlargement	Anxiety Disorders	clomipramine
salivary gland enlargement	Anxiety Disorders	pergolide
salivary gland enlargement	Anxiety Disorders	glatiramer acetate
salivary gland enlargement	Anxiety Disorders	mirtazapine
salivary gland enlargement	Anxiety Disorders	rabeprazole
fibrocystic breast	Depressive Disorder	tiagabine
fibrocystic breast	Depressive Disorder	atorvastatin
fibrocystic breast	Depressive Disorder	pergolide
fibrocystic breast	Depressive Disorder	glatiramer acetate
fibrocystic breast	Depressive Disorder	donepezil
fibrocystic breast	Depressive Disorder	estradiol
dysphoria	Pain	lamotrigine
dysphoria	Pain	donepezil
dysphoria	Pain	midazolam
dysphoria	Pain	propoxyphene
dysphoria	Pain	droperidol
dysphoria	Pain	methamphetamine
abnormal electroencephalogram	Anxiety Disorders	clozapine
abnormal electroencephalogram	Anxiety Disorders	oxcarbazepine
abnormal electroencephalogram	Anxiety Disorders	topiramate
abnormal electroencephalogram	Anxiety Disorders	clomipramine
abnormal electroencephalogram	Anxiety Disorders	posaconazole
abnormal electroencephalogram	Anxiety Disorders	bupropion
allergic alveolitis	Anxiety Disorders	methotrexate
allergic alveolitis	Anxiety Disorders	ceftriaxone
allergic alveolitis	Anxiety Disorders	ticlopidine
allergic alveolitis	Anxiety Disorders	amphotericin b
allergic alveolitis	Anxiety Disorders	lenalidomide
allergic alveolitis	Anxiety Disorders	fludarabine
anger	Anxiety Disorders	methylphenidate
anger	Anxiety Disorders	testosterone
anger	Anxiety Disorders	bupropion
anger	Anxiety Disorders	sibutramine
anger	Anxiety Disorders	trazodone
anger	Anxiety Disorders	duloxetine
urethritis	Anxiety Disorders	tiagabine
urethritis	Anxiety Disorders	ritonavir
urethritis	Anxiety Disorders	glatiramer acetate
urethritis	Anxiety Disorders	mirtazapine
urethritis	Anxiety Disorders	pramipexole
urethritis	Anxiety Disorders	sumatriptan
ESR increased	Arteriosclerosis	clozapine
ESR increased	Arteriosclerosis	lisinopril
ESR increased	Arteriosclerosis	fluoxetine
ESR increased	Arteriosclerosis	budesonide
ESR increased	Arteriosclerosis	tramadol
ESR increased	Arteriosclerosis	ramipril
hepatoma	Arteriosclerosis	pravastatin
hepatoma	Arteriosclerosis	gemfibrozil
hepatoma	Arteriosclerosis	testosterone
hepatoma	Arteriosclerosis	cerivastatin
hepatoma	Arteriosclerosis	lovastatin
hepatoma	Arteriosclerosis	rabeprazole
abnormal electroencephalogram	Depressive Disorder	clozapine
abnormal electroencephalogram	Depressive Disorder	oxcarbazepine
abnormal electroencephalogram	Depressive Disorder	topiramate
abnormal electroencephalogram	Depressive Disorder	clomipramine
abnormal electroencephalogram	Depressive Disorder	posaconazole
abnormal electroencephalogram	Depressive Disorder	bupropion
allergic alveolitis	Depressive Disorder	methotrexate
allergic alveolitis	Depressive Disorder	ceftriaxone
allergic alveolitis	Depressive Disorder	ticlopidine
allergic alveolitis	Depressive Disorder	amphotericin b
allergic alveolitis	Depressive Disorder	lenalidomide
allergic alveolitis	Depressive Disorder	fludarabine
corneal ulcer	Depressive Disorder	ribavirin
corneal ulcer	Depressive Disorder	glatiramer acetate
corneal ulcer	Depressive Disorder	zolpidem
corneal ulcer	Depressive Disorder	ketorolac
corneal ulcer	Depressive Disorder	prednisolone
corneal ulcer	Depressive Disorder	diclofenac
uterine fibroids	Depressive Disorder	olanzapine
uterine fibroids	Depressive Disorder	nefazodone
uterine fibroids	Depressive Disorder	tamoxifen
uterine fibroids	Depressive Disorder	estradiol
uterine fibroids	Depressive Disorder	tramadol
uterine fibroids	Depressive Disorder	levonorgestrel
onycholysis	Leukemia, Myeloid	amiodarone
onycholysis	Leukemia, Myeloid	docetaxel
onycholysis	Leukemia, Myeloid	capecitabine
onycholysis	Leukemia, Myeloid	allopurinol
onycholysis	Leukemia, Myeloid	ramipril
onycholysis	Leukemia, Myeloid	tetracycline
ureteral obstruction	Leukemia, Myeloid	methotrexate
ureteral obstruction	Leukemia, Myeloid	cyclophosphamide
ureteral obstruction	Leukemia, Myeloid	melphalan
ureteral obstruction	Leukemia, Myeloid	hydroxyurea
ureteral obstruction	Leukemia, Myeloid	bortezomib
ureteral obstruction	Leukemia, Myeloid	chlorambucil
adrenal insufficiency	Neutropenia	heparin
adrenal insufficiency	Neutropenia	budesonide
adrenal insufficiency	Neutropenia	busulfan
adrenal insufficiency	Neutropenia	ibuprofen
adrenal insufficiency	Neutropenia	prednisolone
adrenal insufficiency	Neutropenia	triamcinolone
basal cell carcinoma	Pain	topiramate
basal cell carcinoma	Pain	tacrolimus
basal cell carcinoma	Pain	rivastigmine
basal cell carcinoma	Pain	bupropion
basal cell carcinoma	Pain	estradiol
basal cell carcinoma	Pain	pramipexole
cognitive dysfunction	Pain	methotrexate
cognitive dysfunction	Pain	topiramate
cognitive dysfunction	Pain	zonisamide
cognitive dysfunction	Pain	testosterone
cognitive dysfunction	Pain	perindopril
cognitive dysfunction	Pain	naproxen
osteoarthritis	Pain	donepezil
osteoarthritis	Pain	estradiol
osteoarthritis	Pain	pramipexole
osteoarthritis	Pain	exemestane
osteoarthritis	Pain	ibandronate
osteoarthritis	Pain	risedronate
serotonin syndrome	Depressive Disorder, Major	fluvoxamine
serotonin syndrome	Depressive Disorder, Major	amitriptyline
serotonin syndrome	Depressive Disorder, Major	tramadol
serotonin syndrome	Depressive Disorder, Major	ziprasidone
serotonin syndrome	Depressive Disorder, Major	duloxetine
serotonin syndrome	Depressive Disorder, Major	sumatriptan
exophthalmos	Depressive Disorder, Major	lithium
exophthalmos	Depressive Disorder, Major	clomipramine
exophthalmos	Depressive Disorder, Major	dexamethasone
exophthalmos	Depressive Disorder, Major	prednisone
exophthalmos	Depressive Disorder, Major	prednisolone
exophthalmos	Depressive Disorder, Major	triamcinolone
hyperprolactinemia	Depressive Disorder, Major	methyldopa
hyperprolactinemia	Depressive Disorder, Major	risperidone
hyperprolactinemia	Depressive Disorder, Major	verapamil
hyperprolactinemia	Depressive Disorder, Major	cisapride
hyperprolactinemia	Depressive Disorder, Major	hydrochlorothiazide
hyperprolactinemia	Depressive Disorder, Major	alprazolam
fibrocystic breast	Depressive Disorder, Major	tiagabine
fibrocystic breast	Depressive Disorder, Major	atorvastatin
fibrocystic breast	Depressive Disorder, Major	pergolide
fibrocystic breast	Depressive Disorder, Major	glatiramer acetate
fibrocystic breast	Depressive Disorder, Major	donepezil
fibrocystic breast	Depressive Disorder, Major	estradiol
keratoconjunctivitis	Depressive Disorder, Major	tiagabine
keratoconjunctivitis	Depressive Disorder, Major	olanzapine
keratoconjunctivitis	Depressive Disorder, Major	erlotinib
keratoconjunctivitis	Depressive Disorder, Major	capecitabine
keratoconjunctivitis	Depressive Disorder, Major	naproxen
keratoconjunctivitis	Depressive Disorder, Major	ziprasidone
striae	Alzheimer Disease	dexamethasone
striae	Alzheimer Disease	venlafaxine
striae	Alzheimer Disease	budesonide
striae	Alzheimer Disease	bleomycin
striae	Alzheimer Disease	prednisolone
striae	Alzheimer Disease	triamcinolone
abnormal electroencephalogram	Depressive Disorder, Major	clozapine
abnormal electroencephalogram	Depressive Disorder, Major	oxcarbazepine
abnormal electroencephalogram	Depressive Disorder, Major	topiramate
abnormal electroencephalogram	Depressive Disorder, Major	clomipramine
abnormal electroencephalogram	Depressive Disorder, Major	posaconazole
abnormal electroencephalogram	Depressive Disorder, Major	bupropion
allergic alveolitis	Depressive Disorder, Major	methotrexate
allergic alveolitis	Depressive Disorder, Major	ceftriaxone
allergic alveolitis	Depressive Disorder, Major	ticlopidine
allergic alveolitis	Depressive Disorder, Major	amphotericin b
allergic alveolitis	Depressive Disorder, Major	lenalidomide
allergic alveolitis	Depressive Disorder, Major	fludarabine
onycholysis	Torsades de Pointes	docetaxel
onycholysis	Torsades de Pointes	capecitabine
onycholysis	Torsades de Pointes	allopurinol
onycholysis	Torsades de Pointes	ramipril
onycholysis	Torsades de Pointes	tetracycline
onycholysis	Torsades de Pointes	mitoxantrone
serotonin syndrome	Depression, Postpartum	fluvoxamine
serotonin syndrome	Depression, Postpartum	nefazodone
serotonin syndrome	Depression, Postpartum	tramadol
serotonin syndrome	Depression, Postpartum	ziprasidone
serotonin syndrome	Depression, Postpartum	duloxetine
serotonin syndrome	Depression, Postpartum	sumatriptan
hyperprolactinemia	Depression, Postpartum	methyldopa
hyperprolactinemia	Depression, Postpartum	risperidone
hyperprolactinemia	Depression, Postpartum	verapamil
hyperprolactinemia	Depression, Postpartum	cisapride
hyperprolactinemia	Depression, Postpartum	hydrochlorothiazide
hyperprolactinemia	Depression, Postpartum	alprazolam
fibrocystic breast	Depression, Postpartum	tiagabine
fibrocystic breast	Depression, Postpartum	atorvastatin
fibrocystic breast	Depression, Postpartum	pergolide
fibrocystic breast	Depression, Postpartum	glatiramer acetate
fibrocystic breast	Depression, Postpartum	donepezil
fibrocystic breast	Depression, Postpartum	estradiol
scleritis	Depression, Postpartum	alendronate
scleritis	Depression, Postpartum	zolpidem
scleritis	Depression, Postpartum	pamidronate
scleritis	Depression, Postpartum	naproxen
scleritis	Depression, Postpartum	ibandronate
scleritis	Depression, Postpartum	risedronate
ESR increased	Cardiovascular Diseases	enalapril
ESR increased	Cardiovascular Diseases	clozapine
ESR increased	Cardiovascular Diseases	fluoxetine
ESR increased	Cardiovascular Diseases	budesonide
ESR increased	Cardiovascular Diseases	tramadol
ESR increased	Cardiovascular Diseases	ramipril
hepatoma	Cardiovascular Diseases	gemfibrozil
hepatoma	Cardiovascular Diseases	testosterone
hepatoma	Cardiovascular Diseases	cerivastatin
hepatoma	Cardiovascular Diseases	fluvastatin
hepatoma	Cardiovascular Diseases	lovastatin
hepatoma	Cardiovascular Diseases	rabeprazole
allergic alveolitis	Depression, Postpartum	methotrexate
allergic alveolitis	Depression, Postpartum	ceftriaxone
allergic alveolitis	Depression, Postpartum	ticlopidine
allergic alveolitis	Depression, Postpartum	amphotericin b
allergic alveolitis	Depression, Postpartum	lenalidomide
allergic alveolitis	Depression, Postpartum	fludarabine
strabismus	Depression, Postpartum	gabapentin
strabismus	Depression, Postpartum	lamotrigine
strabismus	Depression, Postpartum	topiramate
strabismus	Depression, Postpartum	midazolam
strabismus	Depression, Postpartum	vincristine
strabismus	Depression, Postpartum	rabeprazole
uterine fibroids	Depression, Postpartum	olanzapine
uterine fibroids	Depression, Postpartum	nefazodone
uterine fibroids	Depression, Postpartum	tamoxifen
uterine fibroids	Depression, Postpartum	estradiol
uterine fibroids	Depression, Postpartum	tramadol
uterine fibroids	Depression, Postpartum	levonorgestrel
intestinal perforation	Colorectal Neoplasms	thalidomide
intestinal perforation	Colorectal Neoplasms	bupropion
intestinal perforation	Colorectal Neoplasms	bortezomib
intestinal perforation	Colorectal Neoplasms	lenalidomide
intestinal perforation	Colorectal Neoplasms	diclofenac
intestinal perforation	Colorectal Neoplasms	mycophenolic acid
dysphasia	Colorectal Neoplasms	donepezil
dysphasia	Colorectal Neoplasms	sertraline
dysphasia	Colorectal Neoplasms	ganciclovir
dysphasia	Colorectal Neoplasms	temozolomide
dysphasia	Colorectal Neoplasms	zolpidem
dysphasia	Colorectal Neoplasms	sumatriptan
vitreous floaters	Colorectal Neoplasms	diltiazem
vitreous floaters	Colorectal Neoplasms	bupropion
vitreous floaters	Colorectal Neoplasms	valganciclovir
vitreous floaters	Colorectal Neoplasms	triamcinolone
vitreous floaters	Colorectal Neoplasms	diclofenac
vitreous floaters	Colorectal Neoplasms	pramipexole
latent diabetes	Precursor Cell Lymphoblastic Leukemia-Lymphoma	clozapine
latent diabetes	Precursor Cell Lymphoblastic Leukemia-Lymphoma	cisplatin
latent diabetes	Precursor Cell Lymphoblastic Leukemia-Lymphoma	testosterone
latent diabetes	Precursor Cell Lymphoblastic Leukemia-Lymphoma	estradiol
latent diabetes	Precursor Cell Lymphoblastic Leukemia-Lymphoma	prednisolone
latent diabetes	Precursor Cell Lymphoblastic Leukemia-Lymphoma	triamcinolone
osteonecrosis	Precursor Cell Lymphoblastic Leukemia-Lymphoma	imatinib
osteonecrosis	Precursor Cell Lymphoblastic Leukemia-Lymphoma	alendronate
osteonecrosis	Precursor Cell Lymphoblastic Leukemia-Lymphoma	procarbazine
osteonecrosis	Precursor Cell Lymphoblastic Leukemia-Lymphoma	pamidronate
osteonecrosis	Precursor Cell Lymphoblastic Leukemia-Lymphoma	pramipexole
osteonecrosis	Precursor Cell Lymphoblastic Leukemia-Lymphoma	clodronate
ocular infection	Asthma	citalopram
ocular infection	Asthma	estradiol
ocular infection	Asthma	imiquimod
ocular infection	Asthma	ketorolac
ocular infection	Asthma	prednisolone
ocular infection	Asthma	pramipexole
ARDS	Lung Neoplasms	tacrolimus
ARDS	Lung Neoplasms	amiodarone
ARDS	Lung Neoplasms	abacavir
ARDS	Lung Neoplasms	bortezomib
ARDS	Lung Neoplasms	pamidronate
ARDS	Lung Neoplasms	fludarabine
striae	Asthma	glatiramer acetate
striae	Asthma	donepezil
striae	Asthma	venlafaxine
striae	Asthma	bleomycin
striae	Asthma	prednisolone
striae	Asthma	triamcinolone
onycholysis	Leukemia	amiodarone
onycholysis	Leukemia	docetaxel
onycholysis	Leukemia	capecitabine
onycholysis	Leukemia	allopurinol
onycholysis	Leukemia	ramipril
onycholysis	Leukemia	tetracycline
onycholysis	Leukemia, Myeloid, Acute	amiodarone
onycholysis	Leukemia, Myeloid, Acute	docetaxel
onycholysis	Leukemia, Myeloid, Acute	capecitabine
onycholysis	Leukemia, Myeloid, Acute	allopurinol
onycholysis	Leukemia, Myeloid, Acute	ramipril
onycholysis	Leukemia, Myeloid, Acute	tetracycline
onycholysis	Lung Neoplasms	amiodarone
onycholysis	Lung Neoplasms	capecitabine
onycholysis	Lung Neoplasms	allopurinol
onycholysis	Lung Neoplasms	ramipril
onycholysis	Lung Neoplasms	tetracycline
onycholysis	Lung Neoplasms	mitoxantrone
ureteral obstruction	Lung Neoplasms	methotrexate
ureteral obstruction	Lung Neoplasms	melphalan
ureteral obstruction	Lung Neoplasms	hydroxyurea
ureteral obstruction	Lung Neoplasms	bortezomib
ureteral obstruction	Lung Neoplasms	chlorambucil
ureteral obstruction	Lung Neoplasms	mitoxantrone
watery eyes	Lung Neoplasms	cyclosporine
watery eyes	Lung Neoplasms	gabapentin
watery eyes	Lung Neoplasms	latanoprost
watery eyes	Lung Neoplasms	timolol
watery eyes	Lung Neoplasms	imatinib
watery eyes	Lung Neoplasms	flunisolide
porphyria cutanea tarda	Diabetes Mellitus, Type 2	tamoxifen
porphyria cutanea tarda	Diabetes Mellitus, Type 2	estradiol
porphyria cutanea tarda	Diabetes Mellitus, Type 2	busulfan
porphyria cutanea tarda	Diabetes Mellitus, Type 2	naproxen
porphyria cutanea tarda	Diabetes Mellitus, Type 2	glimepiride
porphyria cutanea tarda	Diabetes Mellitus, Type 2	glipizide
movement disorders	Epilepsy	doxazosin
movement disorders	Epilepsy	olanzapine
movement disorders	Epilepsy	fluoxetine
movement disorders	Epilepsy	rivastigmine
movement disorders	Epilepsy	ondansetron
movement disorders	Epilepsy	sumatriptan
polydipsia	Parkinson Disease	lithium
polydipsia	Parkinson Disease	calcitriol
polydipsia	Parkinson Disease	donepezil
polydipsia	Parkinson Disease	ketorolac
polydipsia	Parkinson Disease	levonorgestrel
polydipsia	Parkinson Disease	sumatriptan
abnormal electroencephalogram	Epilepsy	clozapine
abnormal electroencephalogram	Epilepsy	paroxetine
abnormal electroencephalogram	Epilepsy	fluoxetine
abnormal electroencephalogram	Epilepsy	clomipramine
abnormal electroencephalogram	Epilepsy	posaconazole
abnormal electroencephalogram	Epilepsy	bupropion
cognitive dysfunction	Epilepsy	methotrexate
cognitive dysfunction	Epilepsy	testosterone
cognitive dysfunction	Epilepsy	tramadol
cognitive dysfunction	Epilepsy	perindopril
cognitive dysfunction	Epilepsy	ibuprofen
cognitive dysfunction	Epilepsy	naproxen
watery eyes	Epilepsy	latanoprost
watery eyes	Epilepsy	timolol
watery eyes	Epilepsy	imatinib
watery eyes	Epilepsy	nicotine
watery eyes	Epilepsy	docetaxel
watery eyes	Epilepsy	flunisolide
sialadenitis	Parkinson Disease	losartan
sialadenitis	Parkinson Disease	paroxetine
sialadenitis	Parkinson Disease	lisinopril
sialadenitis	Parkinson Disease	oxcarbazepine
sialadenitis	Parkinson Disease	ritonavir
sialadenitis	Parkinson Disease	hydrochlorothiazide
sleep apnea	Parkinson Disease	testosterone
sleep apnea	Parkinson Disease	donepezil
sleep apnea	Parkinson Disease	venlafaxine
sleep apnea	Parkinson Disease	tramadol
sleep apnea	Parkinson Disease	lorazepam
sleep apnea	Parkinson Disease	alprazolam
myocarditis	Schizophrenia	methyldopa
myocarditis	Schizophrenia	sulfasalazine
myocarditis	Schizophrenia	doxorubicin
myocarditis	Schizophrenia	capecitabine
myocarditis	Schizophrenia	ethambutol
myocarditis	Schizophrenia	idarubicin
bruxism	Schizophrenia	paroxetine
bruxism	Schizophrenia	citalopram
bruxism	Schizophrenia	bupropion
bruxism	Schizophrenia	venlafaxine
bruxism	Schizophrenia	pramipexole
bruxism	Schizophrenia	duloxetine
polydipsia	Schizophrenia	calcitriol
polydipsia	Schizophrenia	donepezil
polydipsia	Schizophrenia	loxapine
polydipsia	Schizophrenia	ketorolac
polydipsia	Schizophrenia	levonorgestrel
polydipsia	Schizophrenia	sumatriptan
pemphigus	Myocardial Infarction	topiramate
pemphigus	Myocardial Infarction	perindopril
pemphigus	Myocardial Infarction	ramipril
pemphigus	Myocardial Infarction	fludarabine
pemphigus	Myocardial Infarction	benazepril
pemphigus	Myocardial Infarction	cilazapril
lymphedema	Breast Neoplasms	thalidomide
lymphedema	Breast Neoplasms	paroxetine
lymphedema	Breast Neoplasms	fluoxetine
lymphedema	Breast Neoplasms	glatiramer acetate
lymphedema	Breast Neoplasms	ziprasidone
lymphedema	Breast Neoplasms	pramipexole
drug dependence	Depression	olanzapine
drug dependence	Depression	morphine
drug dependence	Depression	methadone
drug dependence	Depression	tramadol
drug dependence	Depression	formoterol
drug dependence	Depression	oxycodone
ovarian cyst	Depression	tegaserod
ovarian cyst	Depression	celecoxib
ovarian cyst	Depression	glatiramer acetate
ovarian cyst	Depression	valdecoxib
ovarian cyst	Depression	pramipexole
ovarian cyst	Depression	levonorgestrel
retinopathy	Depression	gabapentin
retinopathy	Depression	gliclazide
retinopathy	Depression	diltiazem
retinopathy	Depression	rivastigmine
retinopathy	Depression	rabeprazole
retinopathy	Depression	terbinafine
claudication	Hypertension	risperidone
claudication	Hypertension	timolol
claudication	Hypertension	dipyridamole
claudication	Hypertension	memantine
claudication	Hypertension	pindolol
claudication	Hypertension	valdecoxib
enterocolitis	Neoplasms	sulfasalazine
enterocolitis	Neoplasms	tacrolimus
enterocolitis	Neoplasms	caffeine
enterocolitis	Neoplasms	ibuprofen
enterocolitis	Neoplasms	naproxen
enterocolitis	Neoplasms	tetracycline
polydipsia	Bipolar Disorder	clozapine
polydipsia	Bipolar Disorder	calcitriol
polydipsia	Bipolar Disorder	donepezil
polydipsia	Bipolar Disorder	loxapine
polydipsia	Bipolar Disorder	ketorolac
polydipsia	Bipolar Disorder	levonorgestrel
polydipsia	Bipolar Disorder	sumatriptan
ulcerative colitis	Gastroesophageal Reflux	ritonavir
ulcerative colitis	Gastroesophageal Reflux	nefazodone
ulcerative colitis	Gastroesophageal Reflux	ketorolac
ulcerative colitis	Gastroesophageal Reflux	diclofenac
ulcerative colitis	Gastroesophageal Reflux	naproxen
ulcerative colitis	Gastroesophageal Reflux	pramipexole
ulcerative colitis	Gastroesophageal Reflux	indomethacin
methemoglobinemia	Ischemia	sulfasalazine
methemoglobinemia	Ischemia	lidocaine
methemoglobinemia	Ischemia	cisapride
methemoglobinemia	Ischemia	trimethoprim
methemoglobinemia	Ischemia	cyclophosphamide
methemoglobinemia	Ischemia	isosorbide dinitrate
methemoglobinemia	Ischemia	trazodone
blood dyscrasia	Leukemia, Myelogenous, Chronic, BCR-ABL Positive	fenofibrate
blood dyscrasia	Leukemia, Myelogenous, Chronic, BCR-ABL Positive	fluoxetine
blood dyscrasia	Leukemia, Myelogenous, Chronic, BCR-ABL Positive	ribavirin
blood dyscrasia	Leukemia, Myelogenous, Chronic, BCR-ABL Positive	chlorpromazine
blood dyscrasia	Leukemia, Myelogenous, Chronic, BCR-ABL Positive	zafirlukast
blood dyscrasia	Leukemia, Myelogenous, Chronic, BCR-ABL Positive	sumatriptan
blood dyscrasia	Leukemia, Myelogenous, Chronic, BCR-ABL Positive	terbinafine
alkalosis	Organ Transplantation	phenytoin
alkalosis	Organ Transplantation	dexamethasone
alkalosis	Organ Transplantation	prednisone
alkalosis	Organ Transplantation	prednisolone
alkalosis	Organ Transplantation	triamcinolone
alkalosis	Organ Transplantation	naproxen
alkalosis	Organ Transplantation	indomethacin
tetany	Ototoxicity	fluvoxamine
tetany	Ototoxicity	paroxetine
tetany	Ototoxicity	oxcarbazepine
[truncated: 58,540 more rows]
