# Supplementary material for: Systematic Drug Repositioning Based on Clinical Side-Effects
Source: PLoS One. 2011 Dec 21;6(12):e28025. doi: 10.1371/journal.pone.0028025 (PMC3244383; doi:10.1371/journal.pone.0028025)
Supplement: Table S3 — AUCs for the average 10-fold cross validation of the Naïve Bayes models. (XLSX) [file pone.0028025.s007.xlsx]

## Sheet: Sheet1
Disease	AUC
Amyotrophic Lateral Sclerosis	1
Anemia	1
Arthritis	1
Dementia	1
Diabetic Nephropathies	1
estrogen-dependent carcinogenesis	1
Glaucoma	1
Glioblastoma	1
Heart Diseases	1
Leukemia, Lymphocytic, Chronic, B-Cell	1
Liver Neoplasms	1
Lung Diseases	1
Marfan Syndrome	1
metabolic syndrome	1
Migraine without Aura	1
Myopathy, Central Core	1
normal tension glaucoma	1
Osteoporosis, Postmenopausal	1
Proteinuria	1
tardive dyskinesia	1
Thrombocytopenia	1
Weight gain	1
Cough	0.998
Gastroesophageal Reflux	0.997
Glomerulosclerosis	0.997
Heart Valve Diseases	0.997
Hemorrhage	0.997
Influenza, Human	0.997
Intracranial Hemorrhages	0.997
Pulmonary Embolism	0.997
Rhinitis, Allergic, Perennial	0.997
Rhinitis, Allergic, Seasonal	0.997
venous thromboembolism	0.997
Rheumatic Diseases	0.994
Osteonecrosis	0.993
Cytomegalovirus Infections	0.988
Obsessive-Compulsive Disorder	0.988
Leukemia, Myelogenous, Chronic, BCR-ABL Positive	0.987
Tuberculosis	0.987
Non-small cell lung cancer	0.986
Esophogeal Neoplasms	0.983
Neurotoxicity Syndromes	0.983
Pain	0.983
Rectal Neoplasms	0.983
Diarrhea	0.982
Hyperlipidemias	0.981
Myocardial Ischemia	0.981
Hypercholesterolemia	0.979
Hepatic Veno-Occlusive Disease	0.977
HIV	0.976
Tachycardia, Ventricular	0.974
Peptic Ulcer Hemorrhage	0.973
Crohn Disease	0.97
HIV Infections	0.966
Vascular Diseases	0.965
Psoriasis	0.962
Asthma	0.959
Parkinson Disease	0.959
Peripheral Nervous System Diseases	0.957
HIV Seropositivity	0.951
Pancreatic Neoplasms	0.951
Adenocarcinoma	0.947
Carcinoma, Non-Small-Cell Lung	0.945
Muscular Diseases	0.945
Myalgia unspecified	0.945
Myositis	0.945
Toxic liver disease	0.943
Essential hypertension	0.941
Ischemia	0.939
Arrhythmias, Cardiac	0.937
Torsades de Pointes	0.934
Multiple Myeloma	0.932
Breast Neoplasms	0.924
Nausea	0.923
congenital long QT syndrome	0.921
Depressive Disorder	0.921
Esophageal Neoplasms	0.921
Ovarian Neoplasms	0.92
Stroke	0.92
cancer or viral infections	0.919
Lung Neoplasms	0.917
Heart Failure	0.916
Gestational hypertension	0.911
Pre-Eclampsia	0.911
Neoplasms, Second Primary	0.909
Prostatic Neoplasms	0.909
Coronary Disease	0.904
Body Weight Changes	0.902
Venous Thrombosis	0.893
Neutropenia	0.89
Carotid Artery Diseases	0.889
Precursor Cell Lymphoblastic Leukemia-Lymphoma	0.889
Rhabdomyolysis	0.889
Meningitis, Bacterial	0.888
Arthritis, Experimental	0.887
Drug Toxicity	0.884
Hodgkin Disease	0.884
Colorectal Neoplasms	0.88
Epilepsy	0.88
Psychotic Disorders	0.877
Head and Neck Neoplasms	0.876
Leukemia, Myeloid, Acute	0.872
Myocardial Infarction	0.871
Cardiomyopathy, Dilated	0.87
Diabetes Mellitus	0.869
Depressive Disorder, Major	0.866
Coronary Artery Disease	0.863
Neoplasms	0.86
Hypertension	0.857
Transplantation	0.854
Anxiety Disorders	0.852
Leukemia, Myeloid	0.852
Diabetes Mellitus, Type 2	0.851
Death	0.85
Cardiovascular Diseases	0.849
Leukemia	0.845
Depression	0.841
Alzheimer Disease	0.838
Organ Transplantation	0.831
Cystic Fibrosis	0.828
Osteosarcoma	0.828
Depression, Postpartum	0.824
Schizophrenia	0.819
Tobacco Use Disorder	0.814
Osteoporosis	0.813
Stevens-Johnson Syndrome	0.813
Cardiomyopathy, Hypertrophic	0.806
Heart Arrest	0.805
Seizures	0.805
Syncope	0.805
Ventricular Fibrillation	0.805
Atrial Fibrillation	0.801
Arteriosclerosis	0.777
Bipolar Disorder	0.755
Colonic Neoplasms	0.755
Long QT Syndrome	0.754
nephrotoxicity	0.746
Peripheral Vascular Diseases	0.731
Cystitis	0.725
Stomach Neoplasms	0.711
Ototoxicity	0.693
Arthritis, Rheumatoid	0.69
Lymphoma	0.688
Osteitis Deformans	0.687
Obesity	0.443
