# Supplementary material for: Systematic Drug Repositioning Based on Clinical Side-Effects
Source: PLoS One. 2011 Dec 21;6(12):e28025. doi: 10.1371/journal.pone.0028025 (PMC3244383; doi:10.1371/journal.pone.0028025)
Supplement: Table S4 — AUCs for 101 disease endpoints on clinical molecules, using QSAR model alone and cross validation for Naïve Bayes models. (XLSX) [file pone.0028025.s008.xlsx]

## Sheet: Sheet1
Disease	Pos	Neg	AUC (Clinical Mol)	AUC (QSAR alone)	AUC (SIDER cross validation)
Alzheimer Disease	80	4120	0.681224	0.551032	0.838
Amyotrophic Lateral Sclerosis	10	4190	0.572637	0.65895	1
Anemia	1	4199	0.764587	0.981186	1
Anxiety Disorders	144	4056	0.709133	0.741782	0.852
Arrhythmias, Cardiac	38	4162	0.572416	0.511893	0.937
Arteriosclerosis	8	4192	0.637524	0.521231	0.777
Arthritis	7	4193	0.676314	0.5917	1
Arthritis, Rheumatoid	99	4101	0.666112	0.563484	0.69
Asthma	130	4070	0.539902	0.617752	0.959
Atrial Fibrillation	21	4179	0.50735	0.509332	0.801
Bipolar Disorder	10	4190	0.687279	0.568496	0.755
Breast Neoplasms	110	4090	0.669396	0.60887	0.924
Carcinoma, Non-Small-Cell Lung	73	4127	0.756374	0.502544	0.945
Cardiomyopathy, Dilated	1	4199	0.987735	0.942248	0.87
Cardiovascular Diseases	113	4087	0.507011	0.523448	0.849
Colonic Neoplasms	3	4197	0.745294	0.571361	0.755
Colorectal Neoplasms	70	4130	0.647229	0.559927	0.88
Coronary Artery Disease	14	4186	0.590301	0.500119	0.863
Coronary Disease	19	4181	0.538187	0.513658	0.904
Cough	26	4174	0.605511	0.534951	0.998
Crohn Disease	19	4181	0.528368	0.514477	0.97
Cystic Fibrosis	48	4152	0.521797	0.504395	0.828
Cytomegalovirus Infections	2	4198	0.96802	0.500595	0.988
Dementia	12	4188	0.624164	0.513969	1
Depression	72	4128	0.824067	0.711585	0.841
Depressive Disorder	42	4158	0.819049	0.731241	0.921
Depressive Disorder, Major	48	4152	0.808202	0.631048	0.866
Diabetes Mellitus	7	4193	0.66427	0.630098	0.869
Diabetes Mellitus, Type 2	112	4088	0.711404	0.652012	0.851
Diabetic Nephropathies	5	4195	0.609035	0.613111	1
Diarrhea	10	4190	0.514367	0.542363	0.982
Drug Toxicity	2	4198	0.720462	0.922344	0.884
Epilepsy	23	4177	0.630867	0.713113	0.88
Esophageal Neoplasms	8	4192	0.721538	0.606274	0.921
Gastroesophageal Reflux	13	4187	0.566157	0.576565	0.997
Glaucoma	14	4186	0.599993	0.5043	1
Glioblastoma	17	4183	0.581021	0.514752	1
Head and Neck Neoplasms	33	4167	0.701598	0.516526	0.876
Heart Arrest	3	4197	0.729132	0.511318	0.805
Heart Diseases	12	4188	0.50195	0.553964	1
Heart Failure	56	4144	0.605383	0.628541	0.916
Hemorrhage	5	4195	0.581883	0.728248	0.997
HIV Infections	63	4137	0.657976	0.505637	0.966
Hodgkin Disease	11	4189	0.615649	0.613284	0.884
Hypercholesterolemia	12	4188	0.606952	0.585124	0.979
Hyperlipidemias	66	4134	0.626644	0.530182	0.981
Hypertension	203	3997	0.736083	0.758745	0.857
Influenza, Human	8	4192	0.596344	0.741889	0.997
Ischemia	2	4198	0.61708	0.69819	0.939
Leukemia	30	4170	0.691867	0.552278	0.845
Leukemia, Lymphocytic, Chronic, B-Cell	20	4180	0.638146	0.530502	1
Leukemia, Myelogenous, Chronic, BCR-ABL Positive	9	4191	0.670285	0.669411	0.987
Leukemia, Myeloid	10	4190	0.669881	0.573508	0.852
Leukemia, Myeloid, Acute	30	4170	0.712666	0.514965	0.872
Liver Neoplasms	11	4189	0.640302	0.554949	1
Lung Diseases	6	4194	0.706803	0.627802	1
Lung Neoplasms	59	4141	0.743428	0.551474	0.917
Lymphoma	28	4172	0.724156	0.502876	0.688
Multiple Myeloma	72	4128	0.596825	0.501736	0.932
Myocardial Infarction	19	4181	0.651689	0.549661	0.871
Myocardial Ischemia	10	4190	0.507041	0.524702	0.981
Nausea	13	4187	0.699096	0.597114	0.923
Neoplasms	347	3853	0.743332	0.589249	0.86
Neurotoxicity Syndromes	1	4199	0.727911	0.5593	0.983
Neutropenia	2	4198	0.592604	0.578609	0.89
Obesity	47	4153	0.641031	0.539966	0.443
Obsessive-Compulsive Disorder	1	4199	0.955704	0.945463	0.988
Osteitis Deformans	8	4192	0.928569	0.941701	0.687
Osteoporosis	23	4177	0.650941	0.773977	0.813
Osteoporosis, Postmenopausal	8	4192	0.743261	0.825223	1
Osteosarcoma	2	4198	0.935148	0.665793	0.828
Ovarian Neoplasms	70	4130	0.679514	0.618523	0.92
Pain	316	3884	0.663617	0.670651	0.983
Pancreatic Neoplasms	61	4139	0.614815	0.508541	0.951
Parkinson Disease	58	4142	0.695104	0.572106	0.959
Peripheral Nervous System Diseases	1	4199	0.922124	0.566206	0.973
Peripheral Vascular Diseases	15	4185	0.58728	0.539068	0.957
Precursor Cell Lymphoblastic Leukemia-Lymphoma	5	4195	0.743218	0.687485	0.731
Pre-Eclampsia	1	4199	0.713384	0.589783	0.889
Prostatic Neoplasms	124	4076	0.599388	0.579996	0.911
Proteinuria	1	4199	0.532984	0.502977	0.909
Psoriasis	44	4156	0.622602	0.518608	1
Psychotic Disorders	25	4175	0.832148	0.740677	0.962
Pulmonary Embolism	3	4197	0.541657	0.678044	0.997
Rectal Neoplasms	1	4199	0.752917	0.851393	0.983
Rheumatic Diseases	2	4198	0.725464	0.575036	0.994
Rhinitis, Allergic, Perennial	10	4190	0.570668	0.538186	0.997
Rhinitis, Allergic, Seasonal	14	4186	0.527473	0.528635	0.997
Schizophrenia	77	4123	0.809353	0.671654	0.819
Seizures	9	4191	0.673175	0.511334	0.805
Stevens-Johnson Syndrome	1	4199	0.799238	0.600024	0.813
Stomach Neoplasms	49	4151	0.774556	0.542399	0.711
Stroke	26	4174	0.566589	0.554771	0.92
Tachycardia, Ventricular	2	4198	0.506313	0.511434	0.974
Thrombocytopenia	6	4194	0.507471	0.518956	1
Tobacco Use Disorder	1	4199	0.545487	0.789831	0.814
Tuberculosis	11	4189	0.562382	0.527073	0.987
Vascular Diseases	7	4193	0.618514	0.500596	0.965
Venous Thromboembolism	3	4197	0.515289	0.572075	0.997
Venous Thrombosis	7	4193	0.666229	0.6669	0.893
Ventricular Fibrillation	1	4199	0.744225	0.511312	0.805
